# Supplementary material for: When Anthropogenic River Disturbance Decreases Hybridisation between Non-Native and Endemic Cyprinids and Drives an Ecomorphological Displacement towards Juvenile State in Both Species
Source: PLoS One. 2015 Nov 11;10(11):e0142592. doi: 10.1371/journal.pone.0142592 (PMC4641742; doi:10.1371/journal.pone.0142592)
Supplement: S1 Table — This table illustrates how the prey items were established from the prey targeted by the 21 group-specific primer sets during the molecular analysis of the feces. (XLSX) [file pone.0142592.s009.xlsx]

## Sheet: Feuil1
Kingdom	Target clade	Prey item
Metazoa	Chironomidae	Flies
	Simuliidae	Flies
	Ceratopogoniidae	Flies
	Tipulidae	Flies
	Baetidae	Mayflies
	Caenidae	Mayflies
	Heptagenidae	Mayflies
	Neritidae	Mollusks
	Lymneaidae	Mollusks
	Ancylidae	Mollusks
	Glossiphoniidae	Worms
	Lumbricidae	Worms
	Erpobdellidae	Worms
	Asellidae	Shrimps
	Gammaridae	Shrimps
	Atyiidae	Shrimps
	Copepoda	Micro-invertebrates
	Daphniidae	Micro-invertebrates
Bacyllaryophyta	Naviculaceae	Diatoms
Viridiplantae	Cladophoraceae	Green algae
	Characeae	Green algae
