# Supplementary material for: When Anthropogenic River Disturbance Decreases Hybridisation between Non-Native and Endemic Cyprinids and Drives an Ecomorphological Displacement towards Juvenile State in Both Species
Source: PLoS One. 2015 Nov 11;10(11):e0142592. doi: 10.1371/journal.pone.0142592 (PMC4641742; doi:10.1371/journal.pone.0142592)
Supplement: S2 Table — (XLS) [file pone.0142592.s010.xls]

## Sheet: data
individual	ADNmt	h	size	weight	age	xc1	yc1	xc2	yc2	xc3	yc3	xc4	yc4	xc5	yc5	xc6	yc6	xc7	yc7	xc8	yc8	xc9	yc9	xc10	yc10	xc11	yc11	xc12	yc12	xc13	yc13	xc14	yc14	xc15	yc15	xc16	yc16	xc17	yc17	xc18	yc18	xc19	yc19	xc20	yc20	xc21	yc21	centroid.c	d13C
07All1005	HOTU	1e-08	12	18.6	2	-0.176994788962478	0.00142810808288795	-0.242634300122041	0.00937704515120225	-0.122355167122305	-0.057280740282858	0.144041617534827	-0.0910054621700017	0.153222007048346	-0.0887381349110323	0.22966677933231	-0.0769988044626481	0.500151997723904	0.0122313975077785	0.464001835927678	0.0404275100235334	0.287711408734999	0.0596285862328957	0.138786729096783	0.0641664540900834	-0.0667081526651178	0.0399317009615075	-0.148421908383859	0.0437720476500139	-0.135004247473623	-0.005082260018125	-0.156332431034391	-0.00265455620624729	-0.196702263688068	0.00262691555563904	-0.137055183222636	-0.0202166658079938	-0.101650232000733	-0.0235006606718366	-0.0927396928481392	-0.00708806246757485	-0.0866787588698512	0.00893272324063447	-0.125845621275073	0.0525715063249658	-0.128459627730532	0.0374713521771755	14.5213053328688	NA
07All1014	HOTU	1e-08	23	133.6	6	-0.173600677775072	-0.00242537882959715	-0.236321624572271	-0.000774478695134584	-0.116807052629609	-0.0633383829845072	0.130777983447305	-0.0874713659179942	0.142492117396096	-0.0837249092495834	0.216374601825995	-0.0697664428355894	0.499839030591747	-0.000319681088107364	0.471675319886751	0.0349488652222927	0.296688985763744	0.0711514903979101	0.154736509825268	0.0755132203645627	-0.0723974483734491	0.0434418771950425	-0.150981428409924	0.0420675688501433	-0.134499282215639	-0.00746280041932697	-0.157397585264356	-0.00670042258410974	-0.189983737892359	-0.00410304371957243	-0.135166707262144	-0.0225833317650879	-0.101838052740628	-0.0214880771037579	-0.0949316829207372	-0.00287613354316658	-0.0884815788654638	0.0157145563129598	-0.129091987441914	0.053146847190507	-0.131085702373341	0.0370500232021167	28.7332714780298	NA
07All1017	HOTU	1e-08	34.5	515.5	9	-0.17407681586811	-0.00119195307064597	-0.229110608265004	0.00116673074989338	-0.115768411784272	-0.062624056247191	0.149375620671023	-0.0919659204093213	0.155583336846891	-0.09044638972955	0.218798248824699	-0.0700958879888662	0.485974640228077	-0.00322544696129523	0.462507439304396	0.0306630550246932	0.309734219875247	0.0805057422686714	0.148889337690658	0.079837910198196	-0.0698836224680227	0.0418067330842604	-0.152570472880947	0.0371255474978736	-0.138064589135911	-0.00569099831385051	-0.160221536264022	-0.00387696176364131	-0.186890665356937	-0.00181278381353991	-0.13583345316819	-0.0192330897670822	-0.104566913124233	-0.0190494950730087	-0.10139271274909	-0.00213297187410549	-0.0978942331054543	0.0158305269988756	-0.130465481386163	0.0507029579079781	-0.134123327884636	0.0337067512816564	45.1131187784618	NA
07All1018	HOTU	0.018299	13.5	28.1	3	-0.179672759747286	-0.00378661823696536	-0.256918209504824	0.0118899693737476	-0.119004665747107	-0.0659081070214792	0.143502648387507	-0.0918603650313157	0.149086370527338	-0.0911365790304031	0.223701889407482	-0.0743817209426289	0.498794115917163	0.00596647905539453	0.457539874419204	0.0367078601956592	0.292457918201382	0.0660698310436767	0.142443926996708	0.0784973103592748	-0.0627553529832242	0.0422298139685997	-0.150644163735104	0.0385385104014955	-0.130755360755562	-0.00908188649599678	-0.157190472763965	-0.00593156400156325	-0.198349620129524	0.00239304056604474	-0.131482318240071	-0.0225548810833236	-0.0962180674650027	-0.0209630821410985	-0.0926910601092449	-0.00740819954044053	-0.0782914053218175	0.0176744345985382	-0.125244012178273	0.0516120995576386	-0.128309275175779	0.0414336544051454	17.2483774861046	NA
07All1020	NA	1e-08	32	471.5	9	-0.174268537347425	-0.00403735023501743	-0.224937437977601	-0.00586052766565742	-0.118140334358029	-0.0591473430984826	0.138497496422093	-0.0823148220019231	0.144427901917565	-0.0812487523776431	0.205266584189796	-0.06584309296968	0.499823248721038	-0.00536248065492315	0.475271108682996	0.0253032663026218	0.310248146707796	0.0735106060009184	0.137539921170233	0.0864815038696526	-0.076303861653967	0.0459587311722009	-0.147196146706156	0.0374391073088449	-0.135291918701999	-0.0090299919431217	-0.157920023266049	-0.00813883901289663	-0.187801863024583	-0.00708235092040851	-0.134847614958398	-0.0213778752899714	-0.102944075526449	-0.0193772357222542	-0.0958773840008338	-0.00249568682873819	-0.0939814447213084	0.0159051685635426	-0.129726667413382	0.0495788868811276	-0.131837098155336	0.0371390786218087	44.5763115368911	NA
07All1022	HOTU	1e-08	19.5	91.2	5	-0.178641234439254	0.00492518378228921	-0.239896582072802	0.0185510097562549	-0.122318396999724	-0.0643266612315472	0.13864287450224	-0.108591327986031	0.149918270965143	-0.107805855078109	0.229921242208608	-0.0870545658934973	0.487414327186024	0.0203482093724336	0.456630427577514	0.0519589145366453	0.295616246189634	0.0678917752095324	0.14773420312738	0.0699247950066001	-0.0636471922134934	0.0398503287445737	-0.145362043772071	0.0470485409897337	-0.137030366320059	-0.00872233959774724	-0.159295363198986	-0.00242780627152641	-0.195379400542154	0.0064527347859919	-0.138609166232586	-0.0234973389719322	-0.0993073949766742	-0.0239447358419696	-0.0904051565130853	-0.00750517801315506	-0.0830521664592697	0.0118406932271128	-0.124450184846481	0.0549613419922817	-0.128482943169903	0.0401222814820655	24.7225924878059	NA
07All1023	HOTU	1e-08	35.75	523	8	-0.175670024527869	-0.00426319989944736	-0.225715458516609	0.00510721972392476	-0.125746392720827	-0.0581076921522039	0.139902207738811	-0.0902192049708444	0.15094268835709	-0.0885649244604112	0.230155498527827	-0.0737786419669454	0.493925197606031	0.00420685742660892	0.462742981634605	0.0347631288273264	0.301834296269303	0.0700119236930964	0.149968676475504	0.0760166608015455	-0.0743409125548309	0.0411065587780219	-0.147478795566073	0.0342381876708734	-0.138351980306098	-0.00466452359915528	-0.159591665061144	-0.00258335886390634	-0.186605551118232	0.000788815175294227	-0.13962449719809	-0.020931586782269	-0.107122999470118	-0.0238937247504354	-0.096086875037502	-0.000836616293675018	-0.0931459414087804	0.0152999323364139	-0.128270798754237	0.0491022194089702	-0.131719654368762	0.0372019698972177	47.1727790088161	NA
07All1024	HOTU	1e-08	32.75	501.6	9	-0.173131475486367	-0.00250135892902376	-0.218503349562965	0.000402814774700152	-0.121549902644358	-0.0579797702295064	0.136314489237469	-0.0999819685484642	0.145376960650269	-0.098567274068015	0.227840851464864	-0.0849225543695575	0.493526937633484	0.0064642826930499	0.463850040414951	0.0393960808710895	0.301278216964623	0.0733493381278785	0.149278245563952	0.083781290556456	-0.0786522438176668	0.0497664006943236	-0.145239901417647	0.0357628377838199	-0.135906898129399	-0.00817540458104733	-0.155873011616356	-0.00648032113243194	-0.184920533747395	-0.00302522658509343	-0.137642561359332	-0.021338577541207	-0.105460913430439	-0.0179717943304667	-0.10015112162797	0.00428360854879219	-0.095254279412638	0.019733365582499	-0.131269766514497	0.0508131718241632	-0.133909783162582	0.0371910588580413	42.7841339797281	NA
07All1025	NA	1e-08	32	388.9	7	-0.174276252892117	0.00261204924615363	-0.226316266511285	0.00627841692244063	-0.131357584031341	-0.0554215114328046	0.125899661662896	-0.103432487648682	0.137756672918994	-0.10287610558429	0.215169750460866	-0.0857982487141315	0.501715973830221	0.0174469037779697	0.469977014775109	0.0482017253943841	0.29960727119365	0.0718546043424207	0.145400612780027	0.0723768184067985	-0.07194244488737	0.0399740898988869	-0.144928529131463	0.0389013184637107	-0.134054714008839	-0.0061725716130316	-0.157347232277371	-0.00317579808313663	-0.189318866627128	0.00111631739391551	-0.135311519435788	-0.0194135588127647	-0.101097486046985	-0.0191245349112058	-0.0930132885503581	-0.00400099448375829	-0.0844844648979428	0.0124949609312623	-0.12494493020651	0.0495631827251916	-0.127133378117265	0.0385954237806706	41.2991927233688	NA
07All1026	HOTU	1e-08	24.75	186.4	6	-0.173845102217005	0.00441093018447854	-0.220008996082638	0.0199944824122832	-0.129757651531221	-0.0558988040763868	0.139453864521558	-0.109898096411281	0.149393112607783	-0.106858369628557	0.226558649531571	-0.0892030073404014	0.500762469515048	0.0206845517941651	0.464483538646395	0.0511219671371407	0.289347357699605	0.0740269212287111	0.132614130136706	0.0648748326140201	-0.0718858749518831	0.0362280078611886	-0.140822748918089	0.0416727840589207	-0.137110513811663	-0.00543822884629605	-0.156624599782749	0.000751532317454612	-0.186314424029988	0.00958109566632876	-0.139095130516249	-0.0208384176935441	-0.10696590073764	-0.0251899632871845	-0.100612415596248	-0.00960785890922312	-0.0944408459855684	0.010343113905544	-0.119324046242415	0.0508832117424181	-0.125804872255307	0.0383593152702208	31.9834442391384	NA
07All1027	HOTU	1e-08	31.25	352.5	9	-0.175516303964626	-0.00322663822105184	-0.225331856399074	-0.00161236392001716	-0.115720766960092	-0.0612026570601232	0.139663267957348	-0.0860577296959573	0.148733493444703	-0.083533696312191	0.222010330935242	-0.0707340467591931	0.496723248828305	-0.00626240058499111	0.468289576585767	0.030200346240328	0.301609330445479	0.0754195471520268	0.143799859818049	0.0821294443296854	-0.0739993386017123	0.0477350492919172	-0.151313577668938	0.0378383657313488	-0.136530704876407	-0.00699481584648788	-0.157951873331343	-0.00605628687412821	-0.18813883312519	-0.00413875954551633	-0.136827517596419	-0.022281572761959	-0.105061493698731	-0.0197751444767895	-0.0982601393798894	-0.00337037595479202	-0.0910393830684923	0.0134866425152219	-0.131322476397404	0.051685071793253	-0.133814842946576	0.0367520209594165	40.2100783492888	NA
07All1028	HOTU	1e-08	42	942.1	11	-0.178616228129195	0.00168323360864961	-0.229669020979954	0.015760571071817	-0.128446120691264	-0.0583497336176758	0.155342368336656	-0.107480026349747	0.164704991711327	-0.105784390361601	0.231948367434778	-0.089660905294749	0.484784321092821	0.021651425909358	0.448633536421305	0.0484841237410832	0.294606243621591	0.0647599706377903	0.148228357997265	0.0665628459138724	-0.0662486324395971	0.0454344938678888	-0.14624912655272	0.0416598938819353	-0.138621401637734	-0.00430159595160171	-0.164148530571911	0.00167327148900526	-0.191803262088041	0.007649603947207	-0.138203792216355	-0.0157909428976697	-0.102465928909915	-0.0243259655210756	-0.0964978005502438	-0.00858580846388492	-0.0909548997034445	0.00758016211321541	-0.127094843244759	0.0501571190513965	-0.129228598900611	0.0412226532247866	54.5150927355006	NA
07All1029	HOTU	1e-08	34.25	557.1	9	-0.176553802980662	-0.00657251975349494	-0.232187621662815	-0.00613529168360621	-0.11652735457164	-0.0640689623452774	0.131490002100028	-0.0875184346501233	0.143889932031969	-0.085889075016596	0.221538851874255	-0.0728944445916214	0.493145962385587	-0.0108275746724809	0.464856849556119	0.028372769851028	0.304749857112942	0.0801078408355146	0.151142328743292	0.096467066435072	-0.0756597544881246	0.0557080728366581	-0.151648447070059	0.0367813253541901	-0.133346484135194	-0.00820969125893056	-0.159297445347218	-0.00679797215768886	-0.190321691220775	-0.00699334050731219	-0.132469677278653	-0.0223804257922808	-0.0972575490442676	-0.0202016936032994	-0.0923616582717777	-0.00179423462171506	-0.0879483235067554	0.0174454868510864	-0.13180699680457	0.0505097505233154	-0.13342697742168	0.0348913479675623	42.1912866682529	NA
07All1030	HOTU	1e-08	34.5	510.5	9	-0.173647262289023	0.000647540722711918	-0.227958137996986	0.00877917442225877	-0.116947045418918	-0.0603483546342318	0.130640381331013	-0.098757167142686	0.141578114532859	-0.0968466334157893	0.223261250368111	-0.0801075562527648	0.496155030974772	0.0109033323999326	0.466251945676822	0.0415389172442237	0.302525269523391	0.0725153227984416	0.151316231333606	0.075899548527191	-0.079170214934716	0.04235984471794	-0.149506552913364	0.0363852427828703	-0.134842574541956	-0.00654806032688732	-0.156725734631049	-0.00197910595595304	-0.188343514237689	0.00295175173356548	-0.136635704540305	-0.0225417486321997	-0.104813392606286	-0.0230456355711891	-0.0965095001566192	-0.0049368812116014	-0.0904544640843464	0.013934647824042	-0.12643566651077	0.0508687691068717	-0.129738458878545	0.0383270508632536	42.7403224546985	NA
07All1031	HOTU	1e-08	31	391.5	10	-0.177414822867622	0.000511853956618385	-0.236717111013329	0.0114160820421719	-0.121397064323104	-0.0628042658889074	0.137925045293633	-0.101196762204039	0.148295851436124	-0.097635248690056	0.228794332521822	-0.0761261367269878	0.500115031060245	0.00566774200516908	0.461389069839513	0.0405636239594036	0.290583055795074	0.0773650879820047	0.137368814998874	0.0763711133527933	-0.0641884519574656	0.0443887302311048	-0.144759618640113	0.044899975538886	-0.138251117312437	-0.0100303932369838	-0.161115553080254	-0.00493451208324327	-0.191908081417165	0.00217783431527103	-0.1403096733586	-0.0203001814561394	-0.103846566499876	-0.024703510997916	-0.0941430574885147	-0.00613830900298841	-0.085911911149414	0.0087054344326757	-0.119300942413898	0.0538121774841204	-0.125207229423493	0.0379896649870422	38.8393556532017	NA
07All1032	HOTU	1e-08	40.25	796.5	11	-0.174041579661397	0.00229355324766065	-0.223190787267371	0.0154443668860433	-0.120590252627597	-0.061055917186908	0.133599647897481	-0.102214361440784	0.144787026247983	-0.100012178768241	0.228897634492413	-0.0832858669673808	0.49229953986072	0.016434132708011	0.464125304181373	0.0476773065589188	0.302784675474065	0.0670407347983761	0.147831051151643	0.0723570094914129	-0.077764210993086	0.0449031663740037	-0.142052061605793	0.037950953913329	-0.138235221667247	-0.00602418843724948	-0.160311544523859	-4.3573329997768e-05	-0.186134121014753	0.00672542625205123	-0.138925512178478	-0.0184899018929533	-0.106025640791468	-0.026840341565719	-0.0999889719907498	-0.00974656717849118	-0.0914516866730951	0.00654480931057269	-0.12559771436488	0.0518398078490233	-0.130015573945904	0.0385016293783222	49.0324122165884	NA
07All1033	HOTU	1e-08	39.5	811.1	11	-0.172499704313382	0.000396625725104351	-0.233853770698442	-0.000969679966687128	-0.123247857024907	-0.0635533207384348	0.134942321028853	-0.098525311685952	0.145669681835227	-0.0966865958737975	0.221648562682559	-0.0838472245382685	0.503362206206501	0.00517394447934102	0.461036637532431	0.039112737506199	0.294006023528328	0.0766095039423086	0.141792966914348	0.081148297187651	-0.0715979595392538	0.0518848608180314	-0.146468009737018	0.0452253365519074	-0.134121228442441	-0.00719117239933413	-0.157588682289877	-0.0050216968321622	-0.187299261905821	-0.00351810102083914	-0.135958490839324	-0.0213413966183358	-0.100575020454432	-0.0257127138098666	-0.0949352224503064	-0.00459020536740577	-0.0875365337155403	0.0160253467745983	-0.126994381009404	0.0556370305704046	-0.129782277308097	0.0397437352955381	49.9658810107329	NA
07All1034	HOTU	1e-08	39.75	771.2	12	-0.177759088046765	-0.00131097738910705	-0.232501080413603	0.00902541271719558	-0.12505981308553	-0.0595817091788136	0.143926962898658	-0.103480056559726	0.150305787415092	-0.102066928439993	0.234089378065332	-0.0833116233494937	0.487294112596156	0.00657450786293885	0.462345079006922	0.0438643726114093	0.285522720037142	0.0758315768237511	0.152875461074564	0.0768506840539887	-0.068780294452788	0.0551247422641941	-0.146882665359595	0.0411822158923621	-0.136910744740962	-0.0114765312436425	-0.160296171737631	-0.00668880098167478	-0.191616899960333	-0.000299187774473204	-0.138181743873429	-0.0215321344505767	-0.102038667843893	-0.023493608473078	-0.0941379841627254	-0.00613820360634353	-0.0899140791720578	0.0139013285125914	-0.124372809270659	0.0553876105898292	-0.127907458973893	0.0416373101186615	52.1104104754432	NA
07All1035	HOTU	1e-08	26.75	221.2	6	-0.173629704644492	6.82724337211762e-05	-0.221008548162848	0.00734043874714245	-0.131109497355474	-0.054559720563584	0.141040672931509	-0.0925153304146692	0.15210608438314	-0.0885478048415645	0.241700665468395	-0.0679006319097245	0.497373089032902	0.00212259826553294	0.467141493775234	0.0336957866279909	0.2949344858038	0.070190763342125	0.130782216517829	0.0720045607157596	-0.0740548116804926	0.0372241206421137	-0.14502180288635	0.0375128377422761	-0.137817392062162	-0.0092451987524319	-0.159111697204833	-0.00365527469398229	-0.188120091882785	0.000895583460523962	-0.138208030741091	-0.0189039224556622	-0.108257240863978	-0.0210320437922957	-0.098787255203417	-0.00163173578173672	-0.0940936926751855	0.012412772374894	-0.125814836285354	0.0483165047880201	-0.130044106264346	0.036207424065551	33.9344729924593	NA
07All1041	HOTU	1e-08	11	14.8	3	-0.17774652867284	-0.00371576539197271	-0.242857190194819	-0.00688807872288715	-0.124034669685833	-0.0627762888753448	0.147893190518345	-0.083348218910867	0.157745374512567	-0.0824089159462483	0.228366109642733	-0.0645904892189158	0.486180174496091	-0.005874378901866	0.461589964025255	0.0250376301292828	0.300895203082581	0.0711710708666204	0.147793531053327	0.081956645273609	-0.0685607797842699	0.0474726733244003	-0.14999175125591	0.0392251898517951	-0.133073294894961	0.000191441527566082	-0.15477059894141	-0.00108535032444669	-0.200158143092311	-0.00303711995124736	-0.136967253930773	-0.024946168705565	-0.0980853345005766	-0.0258141418055891	-0.0914841290337382	-0.00323378294242073	-0.0894893591427655	0.0192153302423165	-0.130531125241694	0.0496586047076404	-0.132713388958997	0.03379011377414	13.78924485788	NA
07All1042	HOTU	1e-08	15.25	42.1	4	-0.178932544038094	-0.00553173396570116	-0.245764402425379	-0.00504080932575283	-0.120698186006045	-0.0636591858545345	0.140725381090104	-0.0838510824217914	0.150839939718397	-0.081521227209579	0.220687304307133	-0.0642435675870106	0.487501671039716	-0.00513800093482525	0.468007650419559	0.0248166978439482	0.301019594285603	0.071241420600112	0.150637198520267	0.0872518308325553	-0.066990279969575	0.0474990115228444	-0.149267931071048	0.0399292742627532	-0.133266689557	-0.00730967220999576	-0.158272067692098	-0.00760682168560705	-0.20105662558554	-0.00633087916956413	-0.134323658492634	-0.0202843364342892	-0.0982703669115805	-0.021510833303143	-0.0904362178483109	-0.00233515315024952	-0.085002560636095	0.0173389908989536	-0.127546953957476	0.0513096555037399	-0.129590255189903	0.0349764217871366	18.7489089099194	NA
07All1043	HOTU	1e-08	16	45.6	4	-0.17923242725087	-0.00418044026080334	-0.240676330414288	-0.00897440301729032	-0.123400888224641	-0.0620670143389277	0.144041243879782	-0.0862911208691059	0.151831434521685	-0.0845817156458496	0.227185125821262	-0.0706638983872429	0.493411704188751	-0.00156799216177011	0.46254638245881	0.0317528647692085	0.298124945997996	0.0683239019735182	0.146767461132389	0.0754144727767636	-0.0695832268594823	0.044271111291567	-0.151367012258189	0.0396200174444651	-0.133880488998931	-0.00333627761630517	-0.158892545015582	-0.00432330917018851	-0.19587478786563	-0.00657608345197233	-0.136166722608026	-0.020587252047759	-0.100719230640993	-0.0199274467624041	-0.0927764680708023	0.00160055404956701	-0.0863393473269198	0.0199717259253871	-0.126047136010814	0.0520850582418791	-0.128951686455506	0.0400372472572631	20.3952665949842	NA
07All1044	HOTU	1e-08	19.5	91.7	4	-0.176996418032409	-0.000570675721422527	-0.237766974026268	0.000470418743492896	-0.124537833229837	-0.0661708224942163	0.141937865211916	-0.096034846663184	0.149804586913956	-0.0940879706879866	0.230632106369563	-0.0787070873314949	0.490896419119091	0.00346543389894156	0.465119564750101	0.0365315615635343	0.289571797327938	0.0716412741281157	0.149126807799966	0.0818480456243505	-0.0710428800409868	0.0466343805694558	-0.148015251576042	0.0437498548743381	-0.13439677075712	-0.00425974677357947	-0.157006106177195	-0.00391593228776114	-0.19479455924278	-0.00178166768768058	-0.133281383419778	-0.0206527715726051	-0.0963118527973296	-0.0176668108740588	-0.0931162862717222	-0.00239208859963295	-0.0854282076327951	0.0160115485938667	-0.131972777083038	0.0500173357199462	-0.132421847205232	0.0358705669775807	25.0444795620238	-28.56
07All1047	HOTU	1e-08	26.75	232.7	6	-0.174910928294355	-0.00853618783576008	-0.233466271717238	-0.0185487832719219	-0.11343624907856	-0.0593283792462801	0.13619750482831	-0.095123511480579	0.143288896868126	-0.0924301557030037	0.230666794028079	-0.074749656029539	0.493175296534709	-0.00528153231600974	0.464180923281845	0.0278904999940559	0.298416722583671	0.071141206937517	0.142487694995566	0.098008244066791	-0.0770677625904714	0.0540242820514359	-0.156026265856145	0.0399305656733955	-0.133199975470328	-0.00436542192911945	-0.156272212246072	-0.00712601143026614	-0.189099315184286	-0.0125911623295831	-0.134022434057741	-0.0199060895181357	-0.09764403228932	-0.0144259977913583	-0.0919534786378346	0.00468651226562174	-0.0875909268408114	0.0229055948047528	-0.131226937354545	0.0542403467864416	-0.132497043502598	0.0395856363015444	34.4734862095329	-22.81
07All1048	HOTU	1e-08	31.5	447.3	7	-0.176648904297782	-0.00640216631263114	-0.230551154081593	-0.00913411923713452	-0.121768849682251	-0.0570908093119322	0.143518630618611	-0.0927602391869125	0.153703897248334	-0.0912292841317377	0.231728459790916	-0.0758129694317542	0.483100625429686	-0.00657265526972218	0.456956039014597	0.0271266962313184	0.301019471242111	0.077933209310802	0.158487089651362	0.0975399464319387	-0.0782228926845972	0.0517929464681413	-0.150944430396534	0.0366959634189941	-0.134244995928763	-0.00472965972136868	-0.159857683190416	-0.00546446163626826	-0.190793685558861	-0.007400741817433	-0.133317436390473	-0.0219619541364485	-0.100698301895757	-0.0235948409692913	-0.0935952356525292	-0.00257549927009918	-0.0868419364743578	0.0224236473365956	-0.135542132411319	0.0539939610330813	-0.135486574350385	0.0372230302018621	38.8816486530031	-21.68
07All1053	HOTU	1e-08	24.5	184.3	6	-0.17711525741138	-0.00011521569826637	-0.226378390263239	0.00698190085707866	-0.121033839473729	-0.064913124379749	0.142087435466735	-0.0993088851186997	0.151550778930119	-0.0974557610000086	0.232385426193134	-0.0791111026455896	0.493809963500639	0.0119758592689484	0.457220811700744	0.0386524419699833	0.298983200487283	0.0671344603024044	0.146619559464928	0.0758565210649558	-0.0698836410012698	0.0436012490037328	-0.149622896207791	0.039935294371367	-0.139098623579413	-0.00477665817297915	-0.159412238238443	-0.00160100486549189	-0.190523647671479	0.00272251692012764	-0.140176523495361	-0.0207489982110478	-0.102672731757947	-0.0193793019245376	-0.0968631601103061	-0.00248039982712362	-0.0885187922522727	0.0183343954994285	-0.128615948030029	0.0492764535457253	-0.132741486250923	0.0354193590397418	30.8880268271767	NA
07All1056	HOTU	0.05593062	31.75	363.5	7	-0.172254829790545	-0.00583887538918048	-0.22071016396546	-0.0111945535327827	-0.127162146948884	-0.0550724799574171	0.134891053776458	-0.0815180857356826	0.14318526652126	-0.0806249505992803	0.227418540214306	-0.0638308127970692	0.499754965002644	-0.00816164009268216	0.46823907730379	0.0240750856279536	0.303939557267699	0.0738969116509611	0.146282684720491	0.0848727796624374	-0.0776359979906674	0.050278592628407	-0.149211717300736	0.0356979745058654	-0.136447651974175	-0.0066265438069363	-0.155658050501445	-0.00754578456676588	-0.184474692517287	-0.0084879982752115	-0.135109515606977	-0.0184128917771909	-0.107601771660094	-0.0179104581748552	-0.101961902926008	-0.00261422315521731	-0.0954560489038852	0.0157406323333861	-0.12871643787806	0.047099886291676	-0.131310216842425	0.036177435159585	41.5404925156381	NA
07All1057	HOTU	1e-08	41	743.2	12	-0.178357839127989	-0.00119206651386123	-0.239752321107564	0.015182724717549	-0.124330107417694	-0.0655347567608823	0.139178825992811	-0.0966867928884046	0.145840126321869	-0.0966111693932424	0.231855272933392	-0.0810611959547686	0.485193856190824	0.0134195557912826	0.465617235584495	0.050671952593644	0.290143259001351	0.0661680227409703	0.159448325322717	0.061769592754452	-0.0672726113348177	0.0433730791689814	-0.15097882906085	0.0445047153638388	-0.137079599252122	-0.00613645265490584	-0.161297709971673	-0.000165618766376244	-0.191349184947597	0.00615537583445274	-0.137694844244664	-0.0252971440378434	-0.101876175570633	-0.0261396615630457	-0.0949828762404663	-0.0098223920473567	-0.0847920120249037	0.00944700810987626	-0.120700081552264	0.054841698054103	-0.126812709494223	0.0431135254515367	50.8397303380473	NA
07All1058	HOTU	1e-08	40.25	816.1	9	-0.177859920403103	-0.00409165952421246	-0.223535162719544	0.0137090361157022	-0.130038163513939	-0.0622174071849075	0.147887785027693	-0.0956821665167918	0.15643832934389	-0.0940293958851824	0.229709095335217	-0.0726463504486763	0.489410277563807	0.00424006484567061	0.45876933016465	0.0363400169030767	0.30264547661823	0.0717653579556809	0.142927176182174	0.0807010547854865	-0.0724858806519693	0.046710194275347	-0.142945956555325	0.0404079475897306	-0.138734862735757	-0.0100960602279196	-0.162789086759415	-0.00323593250387032	-0.190920429272487	0.0048352619149487	-0.13706991252868	-0.0231277810098335	-0.106515329391934	-0.0234521181285231	-0.0975961585917074	-0.00753995150822812	-0.0899013412958522	0.00918365276706946	-0.127083615471037	0.0498208623310711	-0.130311650344912	0.0384053734543613	55.7295320792251	NA
07All1060	HOTU	0.01207636	20.75	98.7	5	-0.175422799403871	0.00258290508833026	-0.23117592037912	0.00708440160944323	-0.132052224794546	-0.0572869391946756	0.142465722775184	-0.10549742205342	0.152488862018049	-0.103425397504813	0.225889354736651	-0.0822310169494112	0.499899885188127	0.0187634430246249	0.463696632493019	0.0481669225358134	0.289507467990852	0.0616592382692892	0.136674183272976	0.0669100786043225	-0.0683488947313028	0.0380947049891025	-0.145193954969852	0.0402287656042264	-0.134543471522632	-0.000626214617285582	-0.157758203177458	0.00101946457517727	-0.192136147361889	0.00374939855826336	-0.135092722094609	-0.0196075353189219	-0.102900511974485	-0.0174045767715527	-0.0947098044189617	-0.00205872113167634	-0.0898012595482324	0.0139866160854665	-0.124542607416026	0.0490346435342402	-0.126943586681873	0.0368572410634574	25.487082927413	NA
07All1061	HOTU	1e-08	20.5	97.2	5	-0.178454913232351	-0.00060854884993542	-0.235479351424833	0.000154902925786246	-0.117969050600904	-0.0621330552361209	0.139666497453463	-0.087151005446719	0.149297591169722	-0.0858097759990379	0.224654936885184	-0.0734176069776702	0.493987615509665	0.00312401546628595	0.467297128773869	0.0351748076904345	0.298907600762435	0.0664165853157558	0.149597241421057	0.0730880711965641	-0.0689797599583494	0.0418460134709372	-0.151120890841428	0.0381992641183256	-0.133540533628661	-0.00692720482251534	-0.159969385192249	-0.00506004968911738	-0.194786214213993	-0.00284635381062796	-0.133438786617247	-0.0186652859133628	-0.102839566166516	-0.0179807997375026	-0.0950306940509703	0.00011458169547287	-0.0905719255681159	0.0177616753719426	-0.129397907645558	0.0471917836719447	-0.131829632834221	0.0375279855591599	26.4957310239339	NA
07All1062	HOTU	0.02853193	28	275.7	7	-0.17571964523063	-0.000605055507557959	-0.225378213790311	8.68150081911252e-05	-0.131698851914285	-0.0588709842484079	0.146468940533454	-0.0946841660045794	0.153723955184555	-0.0918801252580936	0.23212243064021	-0.071868113224675	0.485112421959205	-0.00051574254102178	0.46809886670288	0.0348076715742361	0.301259819975783	0.0717499689194645	0.142084983044936	0.0830204141529396	-0.075570561741302	0.042925912239013	-0.150951919086997	0.0376786128790986	-0.137552286112125	-0.006815868336323	-0.159191690130844	-0.00486501688369743	-0.189925756238337	-0.00188780303049866	-0.13643508278053	-0.0154155996021244	-0.103963242583886	-0.0187731367612094	-0.0975597154755792	-0.0017502508384517	-0.0920569108332605	0.0165409466876155	-0.124011755371934	0.0462435451413368	-0.128855786751001	0.034877975634745	35.5926858062521	NA
07All1064	HOTU	1e-08	20.25	99.3	5	-0.176631066571213	-0.000294841084613473	-0.226578463454544	0.00318442469367499	-0.122226934299554	-0.0607653794164892	0.13557781857634	-0.0900420528704899	0.144230755665434	-0.0878702841868483	0.236748363436809	-0.0727655330485089	0.488295061108917	0.00330057824483317	0.47193551979298	0.0352832644868625	0.301618146950699	0.0688795134942538	0.143619842830105	0.0766750719855098	-0.0737670073740177	0.0436481412913385	-0.147685921050661	0.0387302203788309	-0.136800724173929	-0.0055017588451	-0.158657071294123	-0.00270918343729077	-0.192147297214366	0.000734444246684595	-0.134914951440584	-0.0214225760019091	-0.102954726563606	-0.0220038525382901	-0.0990367366261888	-0.00592491463033397	-0.0913681621382908	0.0146122591147919	-0.127649463017501	0.0494402276816796	-0.131606983142705	0.034812230441414	26.8098025632523	NA
07All1070	HOTU	1e-08	9	8.1	2	-0.182170981024494	-0.00351289339010083	-0.246095085193212	6.92152413989078e-05	-0.119039710368751	-0.0623957518138447	0.150524283534655	-0.0855863459913088	0.159195398966126	-0.0850442506404222	0.237455138702364	-0.0648410883231468	0.491584963266667	-0.0025097932086639	0.458063490606647	0.0299585260586781	0.290592268443253	0.0623480174553097	0.140205367445811	0.0778322990188878	-0.0681593126065004	0.0468326100627844	-0.148188621560393	0.0426486826316871	-0.134884624780839	-0.00552364855884344	-0.158185113644725	-0.00385677298608946	-0.202140099418968	-0.0018937788723453	-0.133781329657066	-0.0215333312340219	-0.100467624962943	-0.0220109417840062	-0.0929093568662439	-0.00612543785182357	-0.0826477835500158	0.0123869536118899	-0.128028458945925	0.0543550499915807	-0.130922808385447	0.0384026805824004	11.1909413031243	NA
07All1071	HOTU	1e-08	9.25	8.5	1	-0.18293744281757	-5.31980691460533e-05	-0.250286852625434	0.0054406032378201	-0.128806900953485	-0.0665323986862568	0.146772774657445	-0.0886505835784575	0.157515828251234	-0.086087531917095	0.231645189398522	-0.0658721607560521	0.487987437997339	0.00411012317892858	0.462720202673641	0.0299981869639989	0.291553076043627	0.0688198263107416	0.140374186400131	0.0723163290113201	-0.0632758984349473	0.0438504665055306	-0.143067369909578	0.0462582072978194	-0.133075126290194	-0.0079540732218355	-0.158313282510101	-0.00512114318428904	-0.205979578413791	0.000479726134287839	-0.134602075595045	-0.0253501794432006	-0.099757870547102	-0.026156064824003	-0.0897878734825744	-0.00839292756496205	-0.0808768922759802	0.01220622253281	-0.12150327381418	0.0547563304638934	-0.126298257751955	0.0419342396081471	11.9947330851949	NA
07All1074	HOTU	1e-08	9.5	8.5	2	-0.1817446898445	-0.00292394514322037	-0.24444191301489	-0.00304595042613901	-0.124786233245753	-0.0664338980035881	0.139938878820864	-0.081693243062823	0.152180910626719	-0.0786101940585023	0.225285216230186	-0.064273125304896	0.493707022057586	-0.00123132229793162	0.466424112530235	0.0302979306569011	0.29550587070963	0.0599235060397106	0.148962771778648	0.0773707317596474	-0.0680929102782433	0.0463227132190497	-0.147679358050522	0.0416624358621848	-0.132850962770154	-0.00952572604020944	-0.157194264588285	-0.00799342331998773	-0.202898701437746	-0.00534574425723291	-0.13340865094142	-0.0202062935558743	-0.0974473671332056	-0.0181005386020316	-0.0912705511184734	-0.0023585314141676	-0.0853698996878517	0.0180997097157571	-0.126939593333441	0.0511585858892889	-0.127879687309382	0.0369063223440644	11.6658549009038	NA
07All1079	HOTU	1e-08	9	7.6	2	-0.182234144280377	-0.000578273809645726	-0.248781757178068	0.000977615324438313	-0.117933084950201	-0.0701816942728479	0.139921957613573	-0.0929280714677968	0.147993624639572	-0.0911909739072361	0.21463895414786	-0.0727944381284697	0.494174026066848	0.0115520310486336	0.474749085155978	0.0412211938553344	0.289417611302691	0.0603871244417352	0.140751126324174	0.0652151273164939	-0.0587759677632757	0.0432874674725831	-0.146014105833074	0.0449173553043508	-0.132686555258509	-0.00194157468147976	-0.157067581726901	-0.00198616554836308	-0.204400869970999	-0.000551710937789101	-0.13364096169293	-0.0182272162109591	-0.0944267763006588	-0.0199225678635796	-0.089663279005387	-0.00720883806581832	-0.0838267857111282	0.0181000319651374	-0.125537041877187	0.0514862589399797	-0.126657473702	0.0403673192252989	10.9989313565578	NA
07All1086	HOTU	1e-08	11.25	15.5	3	-0.18152913432854	-0.00315682823797907	-0.251519598687743	0.00175413279547124	-0.124054642044389	-0.0657145346379371	0.144667264225992	-0.0935355010168497	0.155818215314763	-0.0914736018550306	0.22561684152954	-0.0713596502679524	0.48749662671968	0.00378768076894907	0.463496916607102	0.0358316552384595	0.292159741291998	0.0689078637454956	0.14709453907121	0.0732433103456687	-0.0635484000469079	0.0418340556357228	-0.147477553267074	0.0441676427168993	-0.132108056704048	-0.00776842537385242	-0.156528494456464	-0.00463277820717861	-0.203758218260725	-0.00227726222074161	-0.132294147775515	-0.0205548009116456	-0.093918839329834	-0.0200012153836288	-0.0886646565882862	-0.00284022312152525	-0.081677958403907	0.0187439313617936	-0.129002429358785	0.0527955124232597	-0.130268015508066	0.0422490362026016	13.8239715327333	NA
07Avi1001	HOTU	0	34.5	570	7	-0.172320685614329	-0.00287761747772214	-0.226833859979963	-0.00335059108975662	-0.113301775384872	-0.0492925330859596	0.136464540432558	-0.0921731161548434	0.145377257521479	-0.0914720376447387	0.222096597811685	-0.0772621334511133	0.496124162269517	-0.0043523485341418	0.467002723494898	0.0310863853613972	0.301763675707086	0.077098142007494	0.146265324767886	0.0918692539107319	-0.07965293891102	0.0488793956619771	-0.153108512976941	0.0356941871275247	-0.130789519108213	-0.00932181384822977	-0.156685617309852	-0.00764284723820399	-0.184472816581661	-0.00554285409561638	-0.132303158817347	-0.0234624552692248	-0.100904223826312	-0.0198282643366199	-0.0971149850332569	-0.0028083547050918	-0.0947592922589998	0.0151144888562429	-0.136660883473436	0.0539823158769587	-0.136186012728906	0.0356627981289357	45.2438929743386	NA
07Avi1002	HOTU	0	37	591	8	-0.176962561712046	-0.00419524894586551	-0.230485804995094	0.00248754655922411	-0.112860156038922	-0.0581174756259341	0.132928841734517	-0.08278286663262	0.144812866339215	-0.082118085257294	0.225122575014599	-0.0664200203483388	0.494421762562206	-0.00664706180225485	0.475803485137198	0.0337022868408285	0.298832101195186	0.0707556567228344	0.144217762037988	0.0797038781548887	-0.075406032946298	0.0436572198596558	-0.151945220089568	0.0419615992206537	-0.13261453003077	-0.00763440791189616	-0.160690865458371	-0.00404941402051711	-0.188783077972127	-0.00134354216754867	-0.135977244715987	-0.0234030348017479	-0.101715300847202	-0.0253409242193867	-0.0966578504297816	-0.0131205396554866	-0.0918176818254042	0.0114154919892404	-0.129281513274702	0.0551831251190814	-0.130941553684638	0.0363058169224834	48.3678192435358	NA
07Avi1003	HOTU	0	37	594	8	-0.174142370772085	-0.00477289311492506	-0.226035715299811	-0.0047530804240552	-0.115378467064835	-0.0554149980665414	0.136468264379399	-0.0822215765941885	0.145790418840323	-0.0815098427777153	0.22442126790638	-0.0710365939099462	0.494587123992201	-0.00535124715235431	0.469168546693412	0.0301369894388899	0.306770369296677	0.0690647827207913	0.147038649518176	0.0814795697179003	-0.0781344106844765	0.0482836497771508	-0.153369182808299	0.0367338574309077	-0.134115212422583	-0.00885842314196455	-0.15904848134178	-0.00765367221253373	-0.185924370105232	-0.00590363397344259	-0.135905416900871	-0.0200670728837591	-0.100685699169046	-0.0210773150246846	-0.0955957085511048	0.0027653792751919	-0.0952028366074115	0.0164619361709018	-0.135366451998693	0.0499252932561549	-0.135340316900342	0.033768891488222	47.4833119774191	NA
07Avi1004	HOTU	0.5397968	30	383.8	8	-0.172691279458603	-0.00464707530701291	-0.218043916572446	-0.00877686761943741	-0.114347465162499	-0.0486408012321138	0.13798004736803	-0.0926358156704923	0.145416841873015	-0.0908126117397789	0.230430225920407	-0.0737634705719987	0.496900101633614	-0.0103107967598825	0.477007928886926	0.0258080491630418	0.287912744550276	0.0807879082678262	0.134877198239555	0.096453219515362	-0.0832077310449629	0.0504877723682173	-0.152288870759498	0.0358956696433954	-0.133350846484894	-0.0069345719796979	-0.158144475687588	-0.00662072929897324	-0.184689480494089	-0.00733286341723962	-0.133638481920838	-0.0215794113223997	-0.102205285344881	-0.0143846311712329	-0.0985782913208004	-0.000497869157242684	-0.09369657083046	0.0155715605503113	-0.132363697360594	0.048834754464416	-0.133278696029668	0.0330985812749323	39.4361666550743	NA
07Avi1005	HOTU	0	25.5	189	6	-0.174381064061249	-0.00480691200356935	-0.227327774562501	0.000322499321869241	-0.120767691544358	-0.0529447079472831	0.135261279632963	-0.0803225109842637	0.145033367820026	-0.0798062777258632	0.224442106638589	-0.0654440731891626	0.49774390942323	-0.0114409389232617	0.473208771856978	0.0256576951700121	0.304169630993062	0.0783667839114815	0.138502670863418	0.0856017101585864	-0.0767930907771848	0.0427565486230165	-0.152448035421641	0.0333083796678314	-0.132881205180882	-0.00977179686508466	-0.157909922138904	-0.00701371763446376	-0.187465927542639	-0.00339112081494377	-0.134149990076247	-0.0205746403369603	-0.101337192354154	-0.0181054399968927	-0.096958621433691	-0.0034928193749432	-0.0935373026514094	0.0140458294055288	-0.13042056100076	0.0462111965146348	-0.131983358482646	0.0308443130237315	33.6122313547676	NA
07Avi1006	HOTU	0.5196031	25.7	208	6	-0.174616968013652	-0.00249156912656817	-0.224433273010382	0.00712488172380824	-0.118237227078432	-0.0529065818650238	0.132400137413286	-0.0930667127515396	0.141886163883889	-0.091337911953798	0.218986511501479	-0.0770773212717237	0.50365963093755	0.00375338342014063	0.479414694958281	0.0374579361544534	0.291637652444515	0.0750875617471879	0.135245717722765	0.0758144749446398	-0.0730247439275428	0.0412062046011251	-0.147646593583458	0.0376518398395867	-0.133082617231935	-0.00876915341498451	-0.159132552132566	-0.00382022108880592	-0.185823731684825	0.000628173486734885	-0.1357018220946	-0.0206171617377865	-0.103239440677688	-0.0205607165575876	-0.0959908163526345	-0.0040671615780553	-0.0923082461353696	0.0117067317021823	-0.128690667836593	0.0503844075541875	-0.131301809102087	0.0338989161718267	32.7349885000914	NA
07Avi1007	HOTU	0	25	173	5	-0.175054423706403	0.0024123046754088	-0.228414827013854	0.00152841675948875	-0.112008436190427	-0.0530057294637531	0.132213898132555	-0.0843204406561001	0.143064501190503	-0.083196429745951	0.222149932476117	-0.0731267513114286	0.497419982941863	0.000244573229701747	0.470778783174878	0.034239219937646	0.30530891762964	0.0702538017868527	0.148765871763552	0.0763668384974917	-0.0738332602170138	0.0410563901783283	-0.153853011280432	0.0352372205726256	-0.134926492730112	-0.00726315575426385	-0.162931826401475	-0.00492770623787342	-0.187916937695485	-0.00218059058389225	-0.135143755774052	-0.0204263483783134	-0.102106288794201	-0.0188812474079611	-0.0969678799443975	-0.00362744022305648	-0.094327039831733	0.00998441437279137	-0.130218597863123	0.049344156897092	-0.131999109866399	0.0302885028551661	31.5414603024954	NA
07Avi1008	HOTU	0	24.5	156.4	5	-0.178192185748204	-0.00136675322420322	-0.231758819996903	0.00128201732848546	-0.124587984143942	-0.0534719809872328	0.132893490398653	-0.089411565367612	0.142812237200192	-0.0880510847593631	0.23626505372791	-0.0748504933626239	0.496621725308703	0.00524231311157755	0.465523179755804	0.0376291486089168	0.297949899740279	0.066017803875028	0.147105385273864	0.0722023642864131	-0.0694931296643326	0.0448419715231178	-0.150277502960401	0.0402342696279154	-0.134618216576546	-0.00901860821589221	-0.159553832401412	-0.00643025213774408	-0.190702232675209	-0.0021540630884157	-0.136390527576869	-0.019394368471396	-0.0999539295157126	-0.0196131792505809	-0.0949854683849582	-0.00565817368618339	-0.0893699182346669	0.0145307358344307	-0.128179005642104	0.0517593154188091	-0.131108217884144	0.0356805829365533	30.9715375540283	NA
07Avi1009	HOTU	0	18.7	81	4	-0.176347364366533	-0.00190485133975056	-0.228398935071164	0.00352871808686115	-0.119797144465755	-0.0574464071578161	0.136790131457354	-0.0861258035361549	0.143580385911433	-0.0851800132466546	0.224043358022059	-0.0722521185834298	0.501355700372325	-9.66325041863143e-05	0.469502876632919	0.0326774002406375	0.302693028753239	0.0694603084559465	0.135526583839204	0.0812263689999403	-0.0735266169359141	0.0435456334870141	-0.150758475619273	0.0378697447652951	-0.134205724970013	-0.00771845210008232	-0.157614445032576	-0.00425703642145998	-0.190918238193486	-0.000133283423586185	-0.134949782442971	-0.0233465527897718	-0.10151969449906	-0.0186101722373883	-0.0961221236121428	-0.00565485512406904	-0.0906576907812838	0.0119911209276216	-0.128191538377856	0.0484951641115521	-0.130484290620506	0.0339317193894814	24.2785306675059	NA
07Avi1010	HOTU	0	18	65	4	-0.177433448275833	-0.00168075868689338	-0.232430010473947	0.00517524103532243	-0.114457180817422	-0.055438527756839	0.139901919348854	-0.087147526472087	0.14761430832388	-0.0864743002234692	0.221069491413803	-0.0766624040444878	0.498528617400062	0.00535540031289878	0.470686294955677	0.0349810195268764	0.298462529586739	0.0660885815181226	0.140224897456056	0.0760749412196324	-0.067711354275386	0.0433529498977007	-0.151311943270555	0.0384838126392171	-0.133167650839997	-0.00801637156814102	-0.158255810384358	-0.00437798850434014	-0.19214663744724	-5.09120374166666e-05	-0.133645961040427	-0.0192291606413578	-0.104743683649091	-0.0220489062699107	-0.0974557751899599	-0.00538472447922318	-0.0921380406151242	0.0115931750602492	-0.129540410107725	0.0505839252742543	-0.132050152098003	0.034822534199892	22.9572739456085	NA
07Avi1012	HOTU	0.0179172	19	66	NA	-0.176332437702194	-0.00249007270477638	-0.226277150166444	-0.00330361408857317	-0.116639450210491	-0.0553214839425342	0.13180068071466	-0.078624784876257	0.141006673645708	-0.077159309117185	0.213723484968031	-0.0675406507662867	0.50136831857572	-0.00448431841729167	0.484757994337557	0.0308013125069655	0.300516930460197	0.069504371323614	0.135873893974832	0.075124100325503	-0.075863943439282	0.0414181578668458	-0.150831632565012	0.0358154881836649	-0.131824700441713	-0.00657098794996231	-0.158681565537477	-0.00526326820690539	-0.190165715445721	-0.00417414358644238	-0.133788205552551	-0.0195459986082898	-0.103919348955998	-0.019165559998791	-0.0959561491905383	-0.0023000898784103	-0.0910049409258665	0.0128772218894149	-0.127128401580875	0.0467257528724447	-0.13063433496254	0.0336778771732525	23.6196620077746	NA
07Avi1013	HOTU	0	18	68	4	-0.174423584904525	-0.00470015054537666	-0.232460994405636	0.00792948246342051	-0.118561250349014	-0.0522816099092962	0.132780096424468	-0.0791744714583048	0.142050887406963	-0.0787006862112253	0.223214393893039	-0.0665678425556512	0.499035499225616	-0.00546668995413414	0.473998143593499	0.0285311188432953	0.304615928423428	0.0739605073677571	0.137997228515654	0.080573206946045	-0.0692752777548057	0.0434679176774683	-0.152911302876598	0.0376029296237836	-0.132998549604645	-0.0114726346380195	-0.15621351340509	-0.00642078143450072	-0.188500361908696	-0.000241792648091549	-0.135792908110616	-0.0208792533385044	-0.102640908864797	-0.0244563428347418	-0.0956501773022185	-0.0074429325430755	-0.0918580638678122	0.00563286600089425	-0.130309175572989	0.0494254354621747	-0.132096108555224	0.0306817236860831	22.9449997167733	NA
07Avi1014	HOTU	0	18	78	3	-0.176666960788482	0.000648602453691138	-0.228825531707712	5.83822523572068e-05	-0.117202807338824	-0.0561924903660795	0.129726141719443	-0.088535212543401	0.142295307736676	-0.0883703172316302	0.221936524512332	-0.0749736217838538	0.502394741893966	0.00137489925610859	0.47350961076411	0.0357316970100197	0.295257175131567	0.0737092308764076	0.14398484343	0.0767720257512011	-0.0738910263149501	0.0452285021561175	-0.150164528187613	0.0379892277997507	-0.131663038821423	-0.00540717862831851	-0.161100005445584	-0.00306591767804854	-0.190560092418329	-0.00135195901121106	-0.134076713689131	-0.0197657701015171	-0.103943083735788	-0.0202482445500726	-0.096487870252036	-0.00544731358210636	-0.0883359934391025	0.0112124038875744	-0.12718860005813	0.0478210340691124	-0.128998092990989	0.0328120199638984	24.4890319689701	NA
07Avi1015	HOTU	0	16	40	3	-0.178299499389364	0.00147162041620622	-0.230761253306929	0.00462571497457576	-0.117564888422622	-0.0554227561950775	0.141846079970663	-0.0849566826545576	0.152072835711557	-0.084573344615238	0.231820380866983	-0.0719119273297235	0.498569361781739	0.00636101264498711	0.466739080441098	0.0358912657497117	0.296236850386185	0.0613614649593153	0.141947912809953	0.0641123942625276	-0.0744902665189763	0.0400688224977993	-0.148456651880803	0.0401410354751842	-0.133074659824932	-0.00593640106979747	-0.158222471984632	-0.00289637793334184	-0.193071479903989	0.000917909914966818	-0.135993757577211	-0.0191317016407136	-0.105292193796788	-0.0185498406194712	-0.0984386174829744	-0.00406915795094277	-0.095121739095899	0.0136926639514442	-0.129331115612106	0.0459784963087907	-0.131113907170952	0.0328257888533546	20.4383349151915	NA
07Avi1016	HOTU	0	24	157	6	-0.176532599271078	-0.0021911509673572	-0.231643932661443	0.000735846155610379	-0.120709564405524	-0.0563271418605409	0.138619876887896	-0.0850120436996217	0.149373957126762	-0.0840967680811825	0.223850232189808	-0.0701676320353727	0.494909742640225	-0.00244633734058245	0.470505103294608	0.0322945168353111	0.301498637106719	0.068990921221495	0.142571889475173	0.0796138273703137	-0.0740428580983922	0.0434576846235242	-0.152628619298867	0.0390923486331114	-0.132657497201888	-0.00766819197140042	-0.158625474388362	-0.00534023052467128	-0.192172152796282	-0.00219861892589064	-0.132819512757493	-0.018459935213408	-0.0982897006833827	-0.0188706558739377	-0.093931509441029	-0.00469638709723215	-0.0906506093727186	0.00944021867633164	-0.132016902938004	0.0511383345218339	-0.134608505406726	0.0327113955536663	30.4039532558362	NA
07Avi1017	HOTU	0	19	67	4	-0.178703413969703	0.000696054144119881	-0.238971215486217	0.00811048851628955	-0.122731744807724	-0.0588692888941068	0.138218514728176	-0.0854840748396668	0.147916304832519	-0.0851143886735055	0.227981230708259	-0.0723503780145301	0.494671463746069	0.00522792214668232	0.465544712682215	0.034967101175659	0.302164558676244	0.064730036786469	0.14467964742055	0.0747226501527762	-0.067122695605485	0.0409406798778578	-0.147579053892455	0.0384449175646573	-0.132061371512351	-0.00895166483398507	-0.158519913068902	-0.00424740969280836	-0.195904146192934	0.00232549975779814	-0.133864787086575	-0.0215887311257608	-0.100164258351955	-0.0214466191495942	-0.0950250783094118	-0.00639724242168088	-0.0883484935031194	0.0132810389728929	-0.13022104208409	0.047675924783254	-0.13195921892311	0.0333274837671825	23.3389918730609	NA
07Avi1018	HOTU	0	20.6	99.5	4	-0.17598497836546	-0.00318071381472832	-0.225716881307363	0.000395712313285917	-0.12012725456868	-0.0564544716327721	0.137184522897467	-0.087652019093803	0.146927386399335	-0.086695358439701	0.224632640567525	-0.0739502732351381	0.49475165626	-0.0031614457195293	0.473785126664405	0.0347172350845272	0.29996910188606	0.0737854133656359	0.140847755223096	0.0794086287855462	-0.0768504495498191	0.0451136476199089	-0.147837070529066	0.0380778278970069	-0.132266964797534	-0.00695417727051708	-0.157102453879253	-0.00447439715483813	-0.189334966438293	-0.00213072958847072	-0.1352423608662	-0.022067111109857	-0.10475248581418	-0.0220243221327011	-0.0984888520592495	-0.00567041200643164	-0.0929036085926953	0.0162566510521874	-0.130189477062687	0.0506967186282826	-0.131300386067407	0.0359635964521065	27.4181936445863	NA
07Avi1019	HOTU	0	20	80	3	-0.176762928575798	-0.00112139374432676	-0.231573671007203	0.0075765428271794	-0.119161528843517	-0.0559453318701902	0.133076749920729	-0.092420809766098	0.143472135521975	-0.0904684687384577	0.21866642341865	-0.0776343011871646	0.500002428229655	0.00945380145438702	0.470309084645466	0.0403982619546839	0.301499451793422	0.068180375752371	0.14339849524244	0.0726511946222086	-0.0713609406258482	0.0370764414309088	-0.149150394959779	0.037944197408586	-0.132966532356464	-0.00894090523382267	-0.160395768370958	-0.00411616512999585	-0.189751956456539	0.00108888759673748	-0.13760340238548	-0.0210977134723748	-0.103799738503456	-0.0198790845762322	-0.0964991559563315	-0.00377291300033988	-0.0910539310839186	0.0112862557442381	-0.121296165040319	0.05317346806023	-0.129048654606725	0.0365676598674721	24.9699538858048	NA
07Avi1020	HOTU	0.5252467	16.5	46.3	4	-0.177580560155526	-0.000246630057450309	-0.234306197765861	-0.00473887527836239	-0.114230704572555	-0.058129597919517	0.130892813994298	-0.0831370705223002	0.141015756634986	-0.081653823983681	0.213591067708768	-0.0696225187816225	0.502640531515623	0.00039716673971085	0.476395526922529	0.0345591522045358	0.299857345581413	0.0683117933388037	0.14291474014213	0.0719585560135342	-0.0662486523272633	0.0435469888958624	-0.151584316499204	0.0384957781712757	-0.132242251033465	-0.00450271970090319	-0.158588038528862	-0.00398467663584271	-0.192231980928627	-0.00388389373353993	-0.135375660170248	-0.0212640688399805	-0.102281244247725	-0.0207932808792947	-0.0974882334863443	-0.00518609565906809	-0.088155722399677	0.0131356553687438	-0.125545567237827	0.0508813767117303	-0.131448653146564	0.0358567845473658	20.9540745523236	NA
07Avi1021	HOTU	0	18	55.2	3	-0.176001264724772	-0.00133157859289008	-0.228457148874375	0.00245107348624593	-0.126421910037573	-0.0559105157291215	0.138533899600335	-0.0872224322216662	0.147890663820562	-0.0858681254110722	0.227261397679273	-0.0725281599219127	0.498890381845488	0.00520457725037021	0.470289223783828	0.0368951216202217	0.297721866180841	0.0653249931791125	0.143613201212216	0.0695906076103874	-0.0740656621261223	0.0366432987200327	-0.148369402028943	0.0374400308696033	-0.133087015667648	-0.00437898594077759	-0.158485158196196	-0.00294072120957577	-0.189814438337061	7.87001647758008e-05	-0.13767783945614	-0.0179470779759842	-0.104767402672125	-0.0150353617380178	-0.0980408096237274	-0.0018047867160199	-0.0933113326810462	0.010196141662805	-0.126077600839623	0.047309428746282	-0.129623648857194	0.0338337721472012	23.21698124588	NA
07Avi1022	HOTU	0	17.8	61	3	-0.176015865942154	-0.00231672289182095	-0.230687945509153	-0.00317262556233239	-0.115767338717049	-0.0591671161253197	0.131423270218715	-0.0881607477587282	0.140704939971951	-0.0882110570893301	0.220078701570297	-0.0769268343015617	0.505139521187934	0.00743403138800361	0.469935363073405	0.0375511108003875	0.298455110741312	0.0633177810045232	0.142822822022586	0.0722270408730185	-0.0720691337240604	0.0428894340598266	-0.15040960196481	0.0391851979695353	-0.133150702989193	-0.00670993520536376	-0.157083376661174	-0.00517191848663037	-0.191929493291299	-0.00347872766101766	-0.135551484553467	-0.0185714072650768	-0.099951713969152	-0.0170360066062997	-0.095569609945712	0.000159844693495385	-0.0890118083157286	0.0172158762915875	-0.129884540519421	0.0526127794983779	-0.13147711268383	0.0363300023747259	22.643634416848	NA
07Avi1023	HOTU	0.0017156	17.2	62.3	3	-0.181187367500947	0.00225955396140455	-0.239794231999092	0.0124279616467304	-0.116185874040645	-0.0605123852702816	0.137719042203325	-0.106798052952995	0.147193854779648	-0.104691084424861	0.231291759075056	-0.0871498077514425	0.495650587708613	0.0125706471068259	0.462885924429089	0.0488696037215085	0.286293648581044	0.0768831080392592	0.137062077603815	0.0660701662819371	-0.0673341031689016	0.0439842883190681	-0.148118223189367	0.0435864465084128	-0.132196216534354	-0.00640125973886151	-0.159060495161731	-0.00259759502076207	-0.196347940396435	0.00485422099926799	-0.134738318455685	-0.0210529758633976	-0.10038208921926	-0.0220305548162829	-0.0921374325843952	-0.00693934143169547	-0.0826122368249673	0.0105910255745867	-0.120326748792209	0.0587156125485912	-0.127675616512602	0.037360422562987	21.4460117358737	NA
07Avi1024	HOTU	0	14.8	37.6	3	-0.180410894330655	-0.00319882992195166	-0.240472576242711	0.00245802310442089	-0.118978973707686	-0.0612852274474484	0.140341433017337	-0.0868956597128026	0.145950423898969	-0.0857711957542633	0.22806658356251	-0.0704758201359177	0.495570857731857	-0.00109489982197065	0.46533816646242	0.034268561735414	0.301673127562971	0.0716652667208254	0.138696540246745	0.0755548448649992	-0.0681676641570266	0.044196679107864	-0.144530235975555	0.0409456693438538	-0.133513599261119	-0.00721624367724679	-0.159243991726045	-0.0040118851019587	-0.197091048526995	-0.000513889629556598	-0.135825939719179	-0.0209044917730142	-0.101720431657827	-0.0202905601566587	-0.0944720015051168	-0.00600170935559967	-0.0873748327713184	0.0119519487330141	-0.123817117627679	0.0511270360265101	-0.130017825273894	0.0354923828514874	18.6271451497051	NA
07Avi1025	HOTU	0	17.4	54.4	3	-0.17836001598362	-0.00347805258625709	-0.231064512153617	0.000393885896143424	-0.118632523157599	-0.0536449125432092	0.139818455738276	-0.0840984877565267	0.14935286166909	-0.0820191852625255	0.226659470876648	-0.0696735900821926	0.494422093093778	-0.00234735559735813	0.473230119316794	0.0331745610364887	0.296474048231597	0.0712645548664084	0.145281670554599	0.0700802118862135	-0.0738297091547252	0.0394861589844754	-0.149891841958025	0.0381681307178269	-0.134266327300789	-0.00749920181582534	-0.158713352096816	-0.00505169643707868	-0.192257852059693	-0.0022833130977219	-0.134520889373769	-0.0204237025325282	-0.104869730848373	-0.0194313762096635	-0.0960458087179962	-0.0039657737771357	-0.091560448275017	0.0133387360567341	-0.129075307040547	0.0519274575242731	-0.132150401360193	0.0360829507294589	22.2300816219485	NA
07Avi1026	TOXO	0.9667645	13.9	28	3	-0.178169397042984	-0.000517992091655046	-0.223707314509234	-0.00191249807853165	-0.112099418220521	-0.0530322990431026	0.139827217507334	-0.079008648101676	0.147263347800263	-0.0783278805819288	0.223079937969172	-0.0636635686020119	0.506013717066094	-0.00979213752628672	0.490374302860011	0.0258934410161333	0.278171801739606	0.0741776295890943	0.116219175570587	0.0707487385070174	-0.0677417947643698	0.0398852559423348	-0.15027341065944	0.0387782699266399	-0.131530205567472	-0.00869567115706562	-0.158871596214365	-0.00572486678951428	-0.19206710676708	-0.00351495267135116	-0.13391344325099	-0.0244356522985015	-0.101926037013725	-0.0191827285471878	-0.096879407775148	-0.00304894849278417	-0.0895364783179315	0.0166693588253496	-0.131175640972722	0.0504995878443567	-0.133058249437084	0.0342055623306713	17.8545783044275	NA
07Avi1027	HOTU	0	43	950	10	-0.178361236666977	-0.00222854270810893	-0.233772351808521	-0.000610905649586337	-0.11735351736052	-0.0574787635651544	0.139665864425805	-0.095425430176352	0.147710751995584	-0.0945859395516149	0.233730830538708	-0.0749861519070058	0.487899976087824	3.84791313045867e-05	0.467531452045627	0.0372566704322525	0.291249620443725	0.0738107672493982	0.150839329014101	0.0797464906287653	-0.073388342164062	0.0512928179294518	-0.143336334124417	0.0475837052373052	-0.132286331522303	-0.0112677996977503	-0.164917147845967	-0.00749281675221833	-0.190938736270264	-0.00456673446762115	-0.135979452931075	-0.0208113884023042	-0.102355398703156	-0.0228708814691793	-0.0942198053182244	-0.00605001007682626	-0.0908153583960916	0.013281054669148	-0.130045426825121	0.0543190160654004	-0.130858384614677	0.0410463630806957	56.2068652044759	NA
07Avi1028	HOTU	0.460207	8.2	7	1	-0.182396953623079	-0.00718348779014703	-0.237510896715706	-0.0087785935408795	-0.11293237629115	-0.0605583977775435	0.144039043588583	-0.0710735914115546	0.151643803815588	-0.0690150273508388	0.220967642424722	-0.0586320662906266	0.503611479075187	-0.0132258782590262	0.475773774723574	0.0201809822858177	0.287318754879992	0.0683466595015061	0.13105582425229	0.0748427323147029	-0.0706466700046286	0.0405818735379823	-0.151850568124091	0.0387186844734898	-0.131933966323263	-0.00600910892722086	-0.157464794695638	-0.00687586168591428	-0.199823209299696	-0.00832704008214855	-0.134204488143734	-0.0215800420833294	-0.0981744092958698	-0.018753582240102	-0.0923909563867445	-0.00214348135601738	-0.0865679606871466	0.015624415627461	-0.1275621490199	0.0541172026603155	-0.130950924149292	0.0397436083940735	10.6501276240686	NA
07Avi1029	HOTU	0.2429515	8.4	6.39	3	-0.183730381830032	-0.00335853600301172	-0.24224552953135	-0.00490360099122138	-0.111906633062732	-0.0623917538643412	0.135375918241672	-0.0804514001783598	0.143293879244719	-0.0799868597382492	0.2189195281551	-0.0657167762415329	0.501178881624151	-0.00148555437926933	0.47872106063558	0.0286630621105324	0.290731294244837	0.0671931160988407	0.133808661139424	0.0736410246511833	-0.0688607808753765	0.0432641787149125	-0.139301472407037	0.0398394691486571	-0.13083233039703	-0.00395232799696205	-0.155309966250397	-0.00373643587627264	-0.206630905792893	-0.00320744698335083	-0.135520345785125	-0.0219271069852173	-0.0961573516234868	-0.0251242964014383	-0.0911777222807631	-5.25139059030174e-05	-0.0826117302674298	0.0161831454392744	-0.127775665915777	0.051214186620257	-0.129968407266055	0.0362964267614723	10.2116197457827	NA
07Avi1030	HOTU	0	8.4	7.7	3	-0.182665515332002	-0.000158096666830351	-0.240538903039094	0.00483155591955398	-0.107313288513248	-0.0649582961997258	0.139452765756152	-0.0828040291142633	0.147857933554159	-0.0807849971167132	0.221168344606189	-0.0658419206773075	0.497411962351392	0.0036269923712688	0.479392834408204	0.0333034450016485	0.292707277904167	0.0638032715391896	0.132269911755924	0.064603087289533	-0.0696182481063374	0.038110053046992	-0.146227157973544	0.0405994737932567	-0.132845084652115	-0.00308160094202879	-0.158037029889319	-0.000909634522073438	-0.20030926154139	0.00204901339144116	-0.134876089324984	-0.0186827569970491	-0.102312050445365	-0.0228621699330565	-0.0949515422844492	-0.00909235500868638	-0.0871214197624613	0.0101243669939982	-0.124744624117453	0.0510939608654462	-0.128700815354423	0.0370306369654064	10.4477816404999	NA
07Avi1031	HOTU	0	8.7	6.8	2	-0.179557646300676	-0.00364224490016333	-0.232921605630441	0.00135010517133498	-0.11224362333113	-0.0601923091493343	0.128135970344892	-0.0867256080053538	0.137546733027511	-0.0848055545457385	0.222881254978119	-0.0668068233714752	0.507553286108099	-0.00294244982021539	0.480890362443012	0.0335723096805502	0.291390529022283	0.0740153760610038	0.124210902963454	0.0708820709094688	-0.0727039433723459	0.0414888032463153	-0.144808835836656	0.0412851385538239	-0.129664048813503	-0.00748016770363687	-0.153674508904214	-0.00414485428412087	-0.198822428934731	-2.48586732191423e-05	-0.131449053850043	-0.0232342923797532	-0.0989072655758263	-0.0213000788431034	-0.0930142408896622	-0.00598213139728544	-0.088839789086379	0.0153568091192545	-0.127746179469645	0.0518241924661558	-0.128255868892119	0.0375065678654922	11.3188626833653	NA
07Avi1032	HOTU	0	8.2	6	1	-0.184109445998938	-0.000529041057481244	-0.244730915285502	0.00712478469592557	-0.118068965051436	-0.0608568890895611	0.14063721409645	-0.0865821690658068	0.147606458646872	-0.08570526230221	0.230405506796728	-0.0713155808675245	0.493752118785935	0.0108591184646876	0.464626816276451	0.0399159012616256	0.289832948661053	0.0567737856579238	0.15476407175805	0.0625715129403007	-0.0660374714172525	0.0423003724337392	-0.147487888815404	0.0418942004082854	-0.132030953556438	-0.00753106158923007	-0.15845800531255	-0.00403567886190412	-0.204320354120158	0.00228077121689579	-0.135717672594412	-0.0207727251600284	-0.097690220023726	-0.0217724485217272	-0.0924410237692064	-0.0092838858664594	-0.086528767215932	0.0109720425631487	-0.124410893034322	0.0554172409065071	-0.12959255882626	0.0382750118328934	9.82892757163792	NA
07Avi1033	HOTU	0	9.5	9.2	2	-0.179460170284245	-0.00353758102118514	-0.235198142089683	-0.0018650700889612	-0.124747145133269	-0.058872364232982	0.139745333944321	-0.0798886260881709	0.149356561272564	-0.0790149504330192	0.224064275018584	-0.0658782506297584	0.498567796623742	-4.76491300367229e-05	0.479381075459135	0.0319041482201761	0.289015249196095	0.0605440789250808	0.137533254331554	0.0699923248279077	-0.0730533719039193	0.0418476993718644	-0.149375430267659	0.0410587913697327	-0.130596861334165	-0.00534309864599162	-0.154684782666437	-0.00443368949895936	-0.198735827617766	-0.00253506718934483	-0.132379946136349	-0.0198197926500199	-0.100055730046904	-0.0198821274804172	-0.0941611482007634	-0.00463816317530361	-0.0876589040846361	0.0147438995122836	-0.128236884116405	0.0504081738287052	-0.129319201963795	0.0352573142083996	11.8215603994527	NA
07Avi1055	HOTU	0	8.5	6.23	1	-0.179215438825992	-0.00410432306371995	-0.24424605837927	-0.005167293531828	-0.110364622550934	-0.0652231105100376	0.12932689076946	-0.0803709783973594	0.137736022608245	-0.0802335253195868	0.219980570935021	-0.0687955269508721	0.500967966230498	-0.00307990904771935	0.474648476690834	0.029013877957084	0.299051269055222	0.0682005131333442	0.135685022919819	0.0795491431558658	-0.06451809255256	0.0459957217467302	-0.151863101213716	0.0378389042668664	-0.131490383431392	-0.00781029260369442	-0.152793517422983	-0.00815850706738512	-0.20048191866351	-0.00669497268442013	-0.132364185469906	-0.0229650569905456	-0.0954006595333204	-0.0201178282913367	-0.0900694777963416	-0.00320792922858279	-0.0865300848893381	0.0204017846896453	-0.128004338815854	0.0533693737329627	-0.130054339663982	0.0415599350045896	10.1291656427405	NA
07Avi1056	TOXO	0.9832427	6.5	3.14	1	-0.18401028009786	-0.0010181578698405	-0.250144411234764	0.00468593307199571	-0.108872711093448	-0.0650867722892417	0.141194758473021	-0.0843660401021004	0.148194146424436	-0.0845136667576495	0.227131978264254	-0.0705576083821967	0.503449448023143	0.00548988194743011	0.473922812698214	0.0357386073350165	0.276699451272329	0.0576738984875747	0.12872632254964	0.0651040857096778	-0.0651322626300333	0.0422601296920891	-0.14750967467362	0.0439975818689367	-0.129698555239421	-0.00539559017129881	-0.155497025627557	-0.00269684930422025	-0.208182151216011	0.00218492976529721	-0.131699899096569	-0.0236676140467982	-0.0945833691980266	-0.0260664142842702	-0.0876340921514418	-0.00305086335778635	-0.079114995317776	0.0177769620477506	-0.128460762512124	0.0532915857290341	-0.128778727616384	0.0382159809105999	7.82264095429268	NA
07Avi1057	HOTU	0	7.8	4.92	2	-0.180061099286769	-0.00911755403592283	-0.247451048646609	-0.0111436022908907	-0.108732657919059	-0.06572062140872	0.142577997563326	-0.0657805004187413	0.150713668467702	-0.0649919466027384	0.224494513039464	-0.0584220904934291	0.481546776852699	-0.0142487072013403	0.478968707119896	0.0172233808479001	0.300789609328203	0.0635425704149991	0.143008629584554	0.08273313352909	-0.071420157756238	0.0501764183819965	-0.154309234207658	0.038981058924194	-0.1311327001687	-0.00819050247473529	-0.153431199942961	-0.00831693819323394	-0.2023432599622	-0.0097874570879687	-0.132338285599751	-0.0223696704434509	-0.0976217326480583	-0.0191500987841179	-0.0926445540798383	-0.00376962245649536	-0.0877490710057699	0.0143281905388628	-0.131413972731214	0.0554441928467664	-0.131450928001019	0.0385803664079759	9.6662355367368	NA
07Avi1058	HOTU	0	6	2.23	1	-0.185802349112004	-0.00186492184672009	-0.24562040617171	0.0134978798711906	-0.11094554549923	-0.0661114432147364	0.142210658492156	-0.0850582933458143	0.150948470800952	-0.0827375849692756	0.224313161324776	-0.0683465356100161	0.491199636925954	0.00727351518073487	0.47470905179061	0.0398635749647704	0.291425618834629	0.0569617893551884	0.138487019331579	0.0635599979491664	-0.0678472597630679	0.0389067622732331	-0.146363387266505	0.0420048312231049	-0.130801126795364	-0.00638236189200258	-0.157710755577922	-0.00107701420168429	-0.20903388677651	0.00742613181512088	-0.133810013440323	-0.0236555811365313	-0.0991151443443519	-0.0240631319345565	-0.0910195491255721	-0.00743486983194032	-0.0855010424225466	0.00824082027529265	-0.122055094330881	0.0541211333842295	-0.12766805687467	0.0348753016912461	7.25329473930483	NA
07Avi1059	TOXO	0.9654007	6.5	3.23	1	-0.186340432243877	-0.00275275477024614	-0.246134608662787	0.00042844215964453	-0.110458608719758	-0.0639269764017263	0.145148049666008	-0.0844197620128145	0.155326005911034	-0.0829943011863064	0.233000864057794	-0.0720595517632007	0.497240005209622	0.00401837961498335	0.474772522520138	0.0332666569707738	0.269446838723324	0.0566223945629197	0.132857025058458	0.0686252725533923	-0.0616205366818092	0.0399575373163799	-0.15132112593999	0.0441951231135538	-0.130829257236078	-0.0063935642592818	-0.158055297457223	-0.00484958894340977	-0.209292795683723	-0.00128337649289141	-0.133780044118829	-0.0223732290400752	-0.0958231887953674	-0.0214326489639292	-0.0880272170143979	-0.0034000674608189	-0.0827997222937782	0.0205554427656493	-0.125464598766466	0.0560343616286814	-0.127843877532296	0.0421822106087221	8.19504473425658	NA
07Avi1060	TOXO	1	5.7	2.43	1	-0.183684101098651	-0.000974384058524142	-0.246170503953438	0.00877561172853016	-0.111608415502496	-0.0619141420580619	0.145620561203068	-0.0871254179701318	0.154099740265835	-0.0850149985729322	0.23250804228454	-0.0682909982100701	0.490841795543434	0.0109541900196449	0.476883026342742	0.0380950633152931	0.281777556032304	0.0510348189596694	0.130704357782285	0.0585458566525357	-0.0622317773573637	0.0381688138308126	-0.14998163364232	0.0459530160920043	-0.129076959521663	-0.00656245682476857	-0.157428375537058	-0.00263353333567935	-0.207181280854297	0.00407268669634103	-0.131617234739287	-0.0242131281892418	-0.0987262703000239	-0.0239506707707264	-0.091080008553946	-0.00764043905393986	-0.0845036854498652	0.0191187870450635	-0.128735477361623	0.0568238227074706	-0.130409355582176	0.0367775019967109	7.5851254114872	NA
07Avi1061	TOXO	1	6	3.12	2	-0.181813320501544	-0.00218031553726356	-0.240708487521783	-0.00125092241451828	-0.107465458164893	-0.0590901946518491	0.149216025672752	-0.0773907573732188	0.156819123391817	-0.0759535202528176	0.225347519832401	-0.0659581186717693	0.496325287234558	-0.00312701240278209	0.484676770354031	0.0276722910360122	0.272357566254564	0.0569078556942426	0.128195001346582	0.0725807551254256	-0.0667669441783483	0.041780518469623	-0.153235286541279	0.0400012125823167	-0.13226498730811	-0.00519520246231702	-0.158782890012566	-0.00433601568169727	-0.202999497913791	-0.00231609121348529	-0.132817675101392	-0.0234617507658003	-0.0998725676788947	-0.0229239072136151	-0.0928122615923794	-0.00561211457937694	-0.0842092533361066	0.0182273997418929	-0.126652125575063	0.0544487382088196	-0.132536538660553	0.037177152362178	8.36808564598486	NA
07Avi1062	TOXO	1	6	2.98	1	-0.183408303266168	0.000224717890971627	-0.238437786583362	0.00213203227558621	-0.106474434945602	-0.0610655855046367	0.148432096868118	-0.081467011259285	0.156619246287791	-0.0793627521785893	0.228135073769714	-0.0652393261519532	0.492579095160029	-0.000167127086703246	0.481802393098369	0.0324858963701252	0.280482682622268	0.0574213014111411	0.128324607123585	0.064848735654696	-0.0662926067710046	0.0410122250577182	-0.150204101833993	0.0411588387897344	-0.134086835852435	-0.00664086352606899	-0.158982793887994	-0.0046948106820812	-0.203465462046635	-0.000587662994903339	-0.13518756560352	-0.0232302043646193	-0.101538435269035	-0.0224581881377249	-0.0933348147458471	-0.00617204106829132	-0.0854657039991961	0.0183729360872171	-0.127109209110013	0.054502826137523	-0.13238714101507	0.0389260632801437	7.98537517107409	NA
07Avi1063	TOXO	0.9490279	5.8	2.46	1	-0.1830815230404	-0.00516109262130159	-0.238259516303085	-0.00264051748902791	-0.103664177099374	-0.0664723991866436	0.143879593552882	-0.0759613468816056	0.152826520661341	-0.0755883088117064	0.235087855793696	-0.062794212594041	0.494723711024739	-0.0109577375490716	0.477422782582756	0.0229964370983875	0.277781477782379	0.0658513390574022	0.13234321867599	0.0799065808297805	-0.068627677256062	0.0449487992052482	-0.154978314982719	0.0390614706608228	-0.131022163135651	-0.00552471990814123	-0.156775486814449	-0.00455875606330602	-0.208291117895908	-0.00315258974919998	-0.133376752906064	-0.0202101035284968	-0.0981058221239283	-0.018183206149473	-0.0920798864484267	-0.00408646997172064	-0.0833622578280638	0.0136456772156698	-0.130007002339169	0.053886315530648	-0.132433461900483	0.0349948409057764	7.45316295409203	NA
07Avi1064	TOXO	1	6.2	2.92	1	-0.182968378015753	-0.00489906282711701	-0.24163501258847	-0.0116597087488931	-0.102116075588477	-0.0690826677545394	0.145972985565513	-0.0705236585744898	0.154661537931646	-0.0696424056263245	0.22570610543122	-0.0664204073447179	0.497469662079989	-0.00502746024449245	0.475950462135353	0.0247280933046134	0.281000524691758	0.0514779812802999	0.137929820094068	0.0726862066561733	-0.0663645971179666	0.0471036312443266	-0.15322491264421	0.0393740197915542	-0.129829770195341	-0.00288550735985606	-0.159144181380382	-0.0054536417990837	-0.20472757113372	-0.00872657224085096	-0.133972897187674	-0.01795813129137	-0.0987276449788797	-0.0166115596240144	-0.0911719110218239	0.00542440708995437	-0.0886405570052666	0.0210763022385426	-0.133442494570833	0.0513738306920706	-0.132725094500749	0.0356463111382142	16.4708979138481	NA
07Avi1065	HOTU	0	7	3.77	2	-0.183858697312461	-0.00425739330561272	-0.244118088438511	-0.00136957391860923	-0.118184715544393	-0.0629984580540007	0.148823982728198	-0.0817905055743619	0.158778272989347	-0.080705097458841	0.230122634985106	-0.0703461842437007	0.484606131060818	0.00432627222877294	0.471397880077758	0.0342095156340889	0.287883550164289	0.0567008920740869	0.150784847725318	0.0658278274300391	-0.068765823825642	0.0402913095948216	-0.151695983692809	0.0421197525498018	-0.131329585037199	-0.0021533540018038	-0.156761410184811	-0.00154840026611429	-0.205415762629909	-0.00144880078142798	-0.131913034338694	-0.017080262144224	-0.099849920203729	-0.0193574687339081	-0.0942904575839845	-0.00444074690242177	-0.0898299848276726	0.0137955807658825	-0.126795544479698	0.05202084763163	-0.129588291631319	0.0382042474759024	7.99744975512977	NA
07Avi1066	HOTU	0.0187123	6	2.3	1	-0.18507360526168	-0.00490502858905937	-0.247560925452111	0.00545400031313935	-0.114760381824587	-0.0616835202727989	0.14317954631902	-0.0806845962370485	0.148946498463743	-0.0803592078029236	0.221219629366298	-0.0693389709592838	0.493974980853374	0.00795352298382624	0.473796175289401	0.0374771263616566	0.294100567220498	0.053950603612924	0.139690936025091	0.0631728229138441	-0.065985018514079	0.0376832318248417	-0.152335610434808	0.0403319819445214	-0.132975802898701	-0.00543670396876966	-0.157424773810424	-0.00276646889078814	-0.206355254477281	0.00315069647964745	-0.133315722242334	-0.019919162017401	-0.0990629326845831	-0.0220362367573705	-0.0891144277553972	-0.00354044708389342	-0.0848027195972837	0.01232317329757	-0.120049682391314	0.0525672098795335	-0.126091476192844	0.0366059729678327	7.52064341517005	NA
07Avi1068	TOXO	0.963253	7.5	4.68	1	-0.183949182057892	-0.00368892164311475	-0.234760550747275	-0.00473826662513517	-0.10537454380109	-0.062806764465963	0.146707577719258	-0.079275175306096	0.15596640499032	-0.0771172295552614	0.236684274710839	-0.0648245258508632	0.495956912452279	-0.00498549793538192	0.474692954289063	0.0268217549484154	0.279279754307461	0.0574556948127225	0.129480245728862	0.0742979104449402	-0.0674951849897588	0.0469916735667513	-0.153109946938647	0.0397462546197274	-0.133061390913412	-0.00438993598474902	-0.159976656331213	-0.0038113876392363	-0.203786587725978	-0.00455504280087183	-0.135214431901874	-0.0220208999797897	-0.102515583708621	-0.0211778005925453	-0.0939955068368223	-0.00209971471304871	-0.08438494620435	0.0187796787935001	-0.128556420485269	0.0530941584083559	-0.13258719155588	0.0383040374976436	9.30111250838434	NA
07Avi1069	TOXO	0.9811656	6.5	2.61	1	-0.184570175338895	-0.00300609447892033	-0.24189972173782	-0.00021196636999492	-0.103263971848134	-0.0651426708882256	0.141587511835647	-0.0699133786118362	0.145924341751892	-0.0696119509351657	0.221925832425233	-0.0623927406486212	0.497285459929665	-0.00451827812212879	0.481201236462849	0.0248682643334279	0.288296691398667	0.0555225996412268	0.132918548657234	0.0757118344699508	-0.0651019810707712	0.0406438817525809	-0.153686092936652	0.0402972922152768	-0.130995112973298	-0.00751376827252343	-0.158729638155447	-0.00556785029921784	-0.207352032757807	-0.00265273682764553	-0.132613638282631	-0.0260257797033393	-0.0975710968182725	-0.021653386363126	-0.0888249975407542	-0.00119338549911118	-0.0823542803604076	0.0171716755817556	-0.129198216809835	0.0502306641889467	-0.132978665830465	0.0349577748366904	7.6618556864064	NA
07Avi1070	TOXO	0.9567793	7.2	4.47	1	-0.179270422248164	-0.000622577146028989	-0.235560943006931	-0.00510174678027337	-0.10946611718163	-0.0616445148077305	0.131943017184772	-0.0809809830337462	0.139689975620686	-0.081373766332715	0.220280805361315	-0.0758399679653888	0.513255050973444	0.00428240186847625	0.477851709423552	0.0322955336508079	0.281152597110657	0.0547664596325866	0.126400811384219	0.0803147877292562	-0.0657963090380827	0.0453901147654482	-0.152476479934396	0.040283333081614	-0.129934687140239	-0.00734253404624984	-0.155949669043203	-0.00566870069680518	-0.201280696959166	-0.00549933502028286	-0.131284203959761	-0.0222953229528412	-0.0987300419612726	-0.0194119100169142	-0.0913368284987643	-0.00267598142017511	-0.0812722085946014	0.0185373155647151	-0.127322137585549	0.0535166441260629	-0.130893221906885	0.0390707498001842	9.398439918438	NA
07Avi1071	HOTU	0.0172138	7.8	5.05	2	-0.180292663239325	-0.0083247198845429	-0.244862325728634	-0.0105043455435404	-0.1068763401532	-0.0624760784428992	0.131808744518485	-0.0747201621675345	0.140862501846247	-0.0738803001948711	0.220853497684424	-0.0695773841922467	0.499671360501291	-0.00460442555157849	0.473935329360778	0.0297867723325581	0.293301454194053	0.0632231426035144	0.150208833061396	0.0765570969314828	-0.0715778165751577	0.0471665179078165	-0.150339424347966	0.0380969266069623	-0.130754808006178	-0.00398130253963942	-0.157436486720769	-0.00488197429955584	-0.20327493380427	-0.00803203044948733	-0.135035120554053	-0.019618797110887	-0.101434218808867	-0.0179503171191006	-0.0923692175275645	-0.00161706805677639	-0.0897618594433584	0.0161009205060434	-0.120888266632384	0.0519128847610722	-0.125738239624948	0.03732464390321	9.5492084783842	NA
07Avi1072	TOXO	0.9595982	6.3	2.12	1	-0.185421315408625	-0.000477205654512762	-0.240604092384821	0.00239439446569099	-0.114597166078479	-0.06763204999454	0.147391285461518	-0.078553036007262	0.156103713224847	-0.0779214678501137	0.223948787227726	-0.0668052270319566	0.50410766469163	0.0108362202697054	0.481970454837039	0.033687101487515	0.262518432763569	0.0489042494055159	0.13299238866286	0.0513047416890367	-0.0602195861555497	0.039117723911079	-0.14632425615139	0.0419710188932733	-0.131833408342316	-0.00272333933023798	-0.157801773978172	-0.00137199809720105	-0.208656490015058	0.00127437848416323	-0.135383034700032	-0.0188128031408738	-0.0985663637735469	-0.0201861956035958	-0.0922835463864072	-0.00369648888732117	-0.0841524826081867	0.0170368199411982	-0.124177198492454	0.0505830383125219	-0.129012012394152	0.0410701247379152	7.39770142109608	NA
07Avi1073	TOXO	0.983019	6	2.38	1	-0.184327155764675	-0.0042918549585503	-0.242557761978849	-0.00025884387494607	-0.104349672555885	-0.0618980674419044	0.137828583368909	-0.077689014495184	0.145850303627927	-0.0773933968515314	0.230204975499951	-0.0693415984474905	0.502361469914752	0.00680254917868735	0.476243564853887	0.0280842111736808	0.280756861305442	0.051156883092249	0.129948284890035	0.0690792125103381	-0.0607021755925387	0.0447523173730478	-0.152071855101926	0.0426209350082382	-0.128678470262373	-0.00533054829442503	-0.157153978146178	-0.00390835833842037	-0.208506015635443	-0.00209343086680833	-0.131698608127337	-0.0239786493430766	-0.095886654845282	-0.0232767952605517	-0.0885926087860233	-0.00323540467162305	-0.0813440423642496	0.0180400967263854	-0.13154676772242	0.0557351969362808	-0.135778276577722	0.0364245608456044	7.35662631456373	NA
07Avi1074	HOTU	0	8	5.01	2	-0.182253495297441	-0.00699305384004932	-0.240969057880251	-0.0086377163462501	-0.105535749315371	-0.0654224976500162	0.137697681882551	-0.0776517048182403	0.148905196673506	-0.0749791364837311	0.228449592776802	-0.0628989544351871	0.489291839514635	-0.00190802535571348	0.473662951521984	0.02703723523576	0.2996630636361	0.0604301773390418	0.144817931728868	0.0695117802840386	-0.0709762873201258	0.0467924211071921	-0.150020859635083	0.0357389881029538	-0.13174650477555	-0.00186046540252421	-0.157779547333394	-0.00315822912309969	-0.205244232777046	-0.00621563829791202	-0.135158546597519	-0.0172183387189049	-0.102465185985502	-0.0178927686840596	-0.0939410801161067	-0.00299135680781518	-0.0880244990589162	0.0169895973547032	-0.127725076510731	0.0523187410305544	-0.130648135131411	0.0390089455092594	9.88063018366352	NA
07Avi1075	TOXO	0.9529961	6.5	3.38	1	-0.183750080221706	-0.00741104235972229	-0.239746870805743	-0.0117773857598121	-0.105191306356726	-0.0636334780083249	0.141892528878356	-0.0656136219699034	0.150435154016081	-0.0640013686485967	0.223570525962366	-0.0595926361290712	0.498717718918632	-0.0121330437154467	0.479646897714291	0.0154598974419077	0.285912425158059	0.0628963152035331	0.133240528083379	0.0780890012726697	-0.0663631655369978	0.0447499581921777	-0.151559679616015	0.0368336506450072	-0.130155946043592	-0.00577828385370406	-0.159633266939923	-0.00737412422396756	-0.204407178578961	-0.00934875318549628	-0.133738736092758	-0.0184479518759354	-0.0971177190328182	-0.0194257031393502	-0.092525730568163	-0.00123006325849698	-0.0853068193830318	0.0209271552627881	-0.130112178174144	0.0500475715025778	-0.133807101380587	0.0367639066071664	8.76882708005554	NA
07Avi1076	HOTU	0	8	4.93	1	-0.178626509342977	-0.00926919909349545	-0.23968057119588	-0.0147513868833719	-0.109158093347208	-0.0606542091196938	0.134751232342725	-0.0652948678500595	0.141785217430078	-0.0656633974940707	0.22285908299314	-0.0612301017679186	0.498308616658061	-0.0127245741375088	0.47822474949856	0.0181685309059433	0.294478406567681	0.063061969257775	0.14254705173527	0.0835009705362588	-0.0750973302594608	0.0509565094778633	-0.151270709877806	0.0365003654430596	-0.129105129389957	-0.0064381488420715	-0.156870084568348	-0.00823883335588285	-0.20209120674792	-0.0118377468564947	-0.130810946493261	-0.0182851190446676	-0.0993435061856825	-0.01830610089779	-0.0931106438356935	-0.00289838773677992	-0.0873905088275	0.0130787496343352	-0.13037210470885	0.0522248224337929	-0.130027012444972	0.0381001553907771	9.8459278239397	NA
07Avi1079	HOTU	0	6.5	2.58	2	-0.185294083801852	0.0048632275755833	-0.249216177604829	0.0149523218441762	-0.124271404103281	-0.0692481041823336	0.14026393191939	-0.0903081559721602	0.146986791338199	-0.0898542536159417	0.22393945679005	-0.0738062436245566	0.490618219447671	0.0144665945817204	0.469493366349094	0.0440361796914733	0.290418470362522	0.0603650861359408	0.143911167903736	0.0667131029062009	-0.0605399873922377	0.0327659217580017	-0.140839562450876	0.0437401873876347	-0.130049357696378	-0.00448445166691011	-0.155352964151949	0.000248347732648556	-0.2126830364819	0.0092600441755475	-0.136256926240097	-0.0229779734064839	-0.0996365598199796	-0.0276493842871709	-0.0895199747188705	-0.0115464973122332	-0.0833124061751517	0.00694702442734068	-0.116356535410553	0.0534739736136356	-0.122302428062708	0.0380430522378868	7.68676234548905	NA
07Avi1081	TOXO	0.7500726	6.5	2.67	2	-0.184485152282879	-0.00888463316601786	-0.250551186197957	-0.0103755278505302	-0.100660197651937	-0.0620760430729428	0.140779005075001	-0.0698474842574887	0.147936158749135	-0.0696859706666665	0.227004189366923	-0.0585375422406157	0.498168461029884	-0.016614257418706	0.479768132276495	0.0176728384708402	0.279876460990508	0.0638383562964925	0.126251972791513	0.0857097632781524	-0.0635178258994483	0.0494791005455208	-0.151382236916876	0.0375813358789093	-0.129467396387426	-0.00599057008104736	-0.15700733464108	-0.0060612259169685	-0.207082562115272	-0.008292921617975	-0.129583102387069	-0.0252722540953162	-0.0917069499872375	-0.0194600371080907	-0.086599019076851	-0.00171818684036048	-0.0815904811454318	0.020428065688375	-0.132974130366877	0.0517675131051624	-0.133176805223117	0.0363396810692733	7.717193691071	NA
07Avi1082	HOTU	0	6.8	3.37	2	-0.183338166226226	-0.00747271597583437	-0.248180645890219	-0.00267794357344877	-0.106892665022956	-0.0658262381300208	0.138018098232758	-0.079415286734594	0.144610975652806	-0.078668745614014	0.219002076543914	-0.0658065923651582	0.489737300259402	-0.00463032803128869	0.473162631188486	0.0314362573300202	0.296939049022243	0.0607374001061837	0.150994674294258	0.0834903549881343	-0.0691456193888312	0.0455222887148974	-0.152438410332559	0.0394686566109217	-0.129340053112426	-0.00807495762449291	-0.15585801724662	-0.00699270104416772	-0.209439111761339	-0.00382938942460587	-0.131970312354162	-0.0198815090200979	-0.0963350144425156	-0.0196171378132627	-0.0887656833264736	-0.00355909728751313	-0.0853013868865767	0.0133695940498982	-0.126433036787364	0.0526258737498548	-0.129026682415599	0.0398022170885887	8.27982976590588	NA
07Avi1083	HOTU	0	6.7	3.13	1	-0.181455987198707	-0.0121943029075824	-0.251597068158649	-0.00821568672124731	-0.100380414033909	-0.0668204421964975	0.128114939645977	-0.0642529892530441	0.133745645583681	-0.0635945207097686	0.220699560930649	-0.0518249741489904	0.484083463589717	-0.0196320913703872	0.477628514672376	0.0141377290874591	0.303259398590302	0.0707310410119348	0.159112916421041	0.0974476830646996	-0.0672196344400871	0.0454343227581828	-0.152935896126591	0.0361761214392827	-0.12950954597005	-0.009391050506024	-0.155810198959969	-0.00829034094516215	-0.207148624734678	-0.0079598174825152	-0.13254962323979	-0.0250599298270512	-0.0975025074084357	-0.0229800142264748	-0.0869968664628628	0.000870557987177705	-0.0864393040982422	0.012768815653293	-0.126714526562758	0.0488481689957075	-0.130384242039015	0.0338017202970078	8.25530700119255	NA
07Avi1084	HOTU	0	7.5	4.22	1	-0.181430040291402	-0.0101261276547579	-0.2451203608931	-0.0135719996302265	-0.105274896300461	-0.0648463378291594	0.135703024176591	-0.0684553630593394	0.142836873261207	-0.0680076890527385	0.21853098862047	-0.0627066996684657	0.496365624525453	-0.0127674043331712	0.475127356498451	0.0184040191869302	0.299270507633116	0.0641130051594508	0.140225203586741	0.0877383919497367	-0.0751565985793613	0.0521856845657356	-0.153523403353154	0.0368004392151017	-0.127686229807881	-0.00620259675233418	-0.156221626146345	-0.0079932927787379	-0.205095490956917	-0.0105093802789585	-0.125247918315137	-0.0187207126697472	-0.0965747761284873	-0.0191250471309177	-0.0911260879132903	-0.000602808063875788	-0.0856429632360469	0.0173706733812724	-0.129141464297206	0.0521034570165668	-0.130817722083241	0.0349197884276356	8.94513594062329	NA
07Avi1086	HOTU	0	8	5.05	1	-0.18049522336368	-0.0078117043400963	-0.247008703456729	-0.00362244309423153	-0.112190681250832	-0.0606369916788379	0.134790967495627	-0.0748734635168074	0.143465283347366	-0.075545693983508	0.219985069949904	-0.0642159607912026	0.498977389073624	-0.00818731535665968	0.47332854978799	0.0285515800017075	0.294329544824511	0.0675214902833803	0.145117594871368	0.0778107068321628	-0.0699554745401568	0.0454017390074994	-0.150457598421735	0.0404813891723275	-0.129563089087065	-0.00778169306951686	-0.155013568380806	-0.00634994020654545	-0.205342058706811	-0.00407137301773378	-0.132040016267769	-0.022803040900126	-0.0972991068960247	-0.0214410389717979	-0.0895951437081012	-0.00473969718371323	-0.0870808057004381	0.0137538710427225	-0.12544241435729	0.0523660496311842	-0.128510515212952	0.0361935301397925	9.59118854344734	NA
07Avi1087	TOXO	0.9785105	7.5	4.06	1	-0.182515495673122	-0.00246039400045917	-0.240626882080304	-0.00686847399278335	-0.102644011579291	-0.0638078585349104	0.142710805788283	-0.0801974511297436	0.150618308008348	-0.0785050032519717	0.231489401169157	-0.0674069922576034	0.51093098922912	-0.00674006956103307	0.467587660451947	0.0235817916058891	0.276048345370635	0.0628475732202627	0.121946030774102	0.0788657248341914	-0.0684082358550886	0.0476634422740755	-0.156407514920822	0.0400496637231261	-0.12955274061928	-0.00718381703798577	-0.158764940045075	-0.00729386971213506	-0.204651320735185	-0.0070951963363847	-0.130070856031204	-0.0175889892215596	-0.0962540464345886	-0.0192728643103123	-0.0879601008528353	0.000654540659309983	-0.0802123196508568	0.0200875927903499	-0.130241293035565	0.0523070048025587	-0.133021783278377	0.0383636454371188	8.91902287519705	NA
07Avi1088	TOXO	1	7.2	3.4	1	-0.181561094698595	-0.0053100768895816	-0.246761315693297	-0.00527711518722406	-0.103887894756298	-0.057720604676982	0.133574229380032	-0.0770462683687708	0.145437406562411	-0.076072614588976	0.223625669746124	-0.069753315721988	0.501739102205926	-0.000525706770572146	0.48528184222673	0.027638678059814	0.27860725140382	0.0553158887397632	0.129556523632021	0.0792546523852366	-0.0685159608547654	0.0432724537044345	-0.152059204073836	0.040772048589693	-0.128762856635397	-0.006311967020895	-0.156776030238945	-0.00552744302816089	-0.204729741910877	-0.00510688680351833	-0.131069290858726	-0.023534849589471	-0.0949362282116254	-0.0200798078518027	-0.0888298016394044	0.000342831755639226	-0.0854363052161524	0.0186338751207833	-0.126636101497451	0.0518648778318544	-0.127860198871695	0.035171350310724	8.62577839307746	NA
07Avi2001	HOTU	0	40.5	670	12	-0.176891408142796	0.00231326674087157	-0.228178303042082	0.0041870358618045	-0.122586644704531	-0.0563896178439652	0.147469420186617	-0.0900863315160778	0.153842759066112	-0.0892979447916131	0.223289294787329	-0.067442088110868	0.493006739621058	0.00151190487833256	0.465935547923709	0.0351765142644393	0.298564374966204	0.0710279183492068	0.14822472884375	0.0706786265128253	-0.073959735715204	0.0417059457539713	-0.153506823255738	0.0382073579414939	-0.133485192296835	-0.00804154916003668	-0.162482493754053	-0.00431646168109623	-0.189218253585307	-0.00108812338137723	-0.13596039187486	-0.0188952397010477	-0.106594536009657	-0.0271690493861634	-0.0998537054526175	-0.00685790634289913	-0.0944834739800883	0.0130248580658032	-0.123696558850248	0.0535424628744615	-0.129435344730762	0.0382084206719345	52.3422806112037	NA
07Avi2002	HOTU	0	36.5	572	11	-0.176692232515444	0.00167922226588913	-0.224357683183487	0.0073537142792014	-0.123939740091356	-0.0549764665620036	0.135896989839955	-0.0908811774288073	0.145832515314055	-0.089229160838294	0.225828257624729	-0.0719664103057381	0.49906692112798	0.00409663065093113	0.467108502562802	0.0356620732625967	0.299176322257968	0.0719820244864543	0.145630974154707	0.0765511773236604	-0.0787035844649309	0.0470508422956697	-0.146348813662138	0.0422152330706037	-0.136825934108351	-0.0133377110179238	-0.162852794182908	-0.00663826398674845	-0.187091728190748	-0.000866757357982903	-0.14145204517278	-0.0213765828443426	-0.104984916580056	-0.022827774730139	-0.098455356394136	-0.00806039599519378	-0.0919054097867855	0.00805812050050504	-0.118282594989885	0.0512518780196446	-0.126647649559194	0.0342597849120178	47.192843635572	NA
07Avi2002b	HOTU	0.0204166	40	683	9	NA	NA	NA	NA	NA	NA	NA	NA	NA	NA	NA	NA	NA	NA	NA	NA	NA	NA	NA	NA	NA	NA	NA	NA	NA	NA	NA	NA	NA	NA	NA	NA	NA	NA	NA	NA	NA	NA	NA	NA	NA	NA	NA	NA
07Avi2003	HOTU	0	39.5	637.5	9	-0.176556563606975	-0.00083844527014417	-0.230376642743769	0.00605458748180576	-0.125566188154738	-0.0549765530668563	0.142237767748028	-0.0872152468511719	0.152858699935074	-0.0860290132283667	0.232181183533643	-0.0689529054218957	0.493401367519187	0.00318086357229136	0.459334313112098	0.0336766272956915	0.30424507928231	0.0684125626333317	0.147860394838342	0.0717913187758326	-0.0738943419566768	0.043770315120268	-0.153037015507334	0.0403904351327426	-0.132892401560111	-0.00715625676658094	-0.161569696330953	-0.00368653909410119	-0.188032121774612	0.000195990758358757	-0.140187635010811	-0.0242941898043969	-0.10574355953552	-0.0260720564880722	-0.0979891113118306	-0.0076144823725491	-0.0937923747895355	0.00912223913353913	-0.123697494619087	0.0537038415593603	-0.12878365906673	0.0365369069009135	50.2071500385601	NA
07Avi2003b	TOXO	0.9493633	8.3	5.5	2	-0.183239612005873	-0.00216899260136849	-0.24734565797082	-0.00523463511275257	-0.108882898705926	-0.0644766810953076	0.145667050748238	-0.0779616210434315	0.153950763566327	-0.0772001271407609	0.225713906083414	-0.0609642812041623	0.493934235708275	-0.00366394150142998	0.476349613404461	0.0268492339711122	0.284315283291542	0.0579047437145717	0.136186315432164	0.0741040795737973	-0.0589361478168727	0.0422871089835059	-0.151950890122181	0.0391343607530592	-0.132742121785485	-0.00485249282732117	-0.158523351188326	-0.00400950759781138	-0.205927093880372	-0.00142716559939996	-0.130221604213211	-0.0224848870487941	-0.0960217843555592	-0.0184413816711786	-0.0943835858141985	8.73840896862596e-05	-0.0866253310345172	0.0163513350432415	-0.129957463331991	0.048738744921407	-0.131359626009089	0.0374287233933377	10.3027637221567	NA
07Avi2004	HOTU	0	42	740	11	-0.177115584599731	-0.000987805310584363	-0.227211298190292	-0.000637196400240415	-0.124366048738001	-0.0561392789284723	0.141138652246293	-0.0839870560259593	0.149700583074485	-0.0831174732926051	0.229741180382153	-0.0662951693515349	0.49210622797161	-0.00209257866314076	0.467223069967712	0.0299811878162446	0.300178584945674	0.0691136548277291	0.150306349921063	0.0787294009489143	-0.0748569200771114	0.0458403649143858	-0.151914960384833	0.0384422831410068	-0.133857882012353	-0.00948411359407651	-0.162550094240406	-0.00610322219673045	-0.189100166626443	-0.00357534218306683	-0.137265950423161	-0.0206216499229879	-0.105147772726655	-0.0244254013152471	-0.0987491930680576	-0.00900159674034445	-0.0940732075264965	0.0128419988207356	-0.124104925115885	0.0517584162812116	-0.130080644779569	0.0397605771747624	53.0536885666154	NA
07Avi2004b	TOXO	0.9727031	4.9	3.3	1	NA	NA	NA	NA	NA	NA	NA	NA	NA	NA	NA	NA	NA	NA	NA	NA	NA	NA	NA	NA	NA	NA	NA	NA	NA	NA	NA	NA	NA	NA	NA	NA	NA	NA	NA	NA	NA	NA	NA	NA	NA	NA	NA	NA
07Avi2005b	TOXO	1	7	3.3	1	NA	NA	NA	NA	NA	NA	NA	NA	NA	NA	NA	NA	NA	NA	NA	NA	NA	NA	NA	NA	NA	NA	NA	NA	NA	NA	NA	NA	NA	NA	NA	NA	NA	NA	NA	NA	NA	NA	NA	NA	NA	NA	NA	NA
07Avi2006b	HOTU	0	38.5	676	6	NA	NA	NA	NA	NA	NA	NA	NA	NA	NA	NA	NA	NA	NA	NA	NA	NA	NA	NA	NA	NA	NA	NA	NA	NA	NA	NA	NA	NA	NA	NA	NA	NA	NA	NA	NA	NA	NA	NA	NA	NA	NA	NA	NA
07Avi2007	HOTU	0.05832	33.5	454	7	-0.176917693277653	-0.0021243011630298	-0.217152083927966	0.00351512880822023	-0.120653293879357	-0.052882084921801	0.139266358482818	-0.0906450171196435	0.148348164359726	-0.0894336189491724	0.222435338705949	-0.0752347300210226	0.491053176568954	0.0037614543959783	0.463016886172684	0.0350291336999225	0.309563146377973	0.0719642881033714	0.157449172299729	0.0798789784773386	-0.0819667082551087	0.041186531147183	-0.155015117808953	0.035126592606441	-0.133928512545668	-0.00554307872616227	-0.163781167484407	-0.00233825268483371	-0.18730680662791	-0.000142680881151401	-0.13596915393701	-0.0195560612607629	-0.105188398786136	-0.0214166916353284	-0.099516510571768	-0.00700974656214801	-0.0923897621103932	0.0132638530195423	-0.128944210155286	0.0501075112349772	-0.132402823600219	0.0324927924320816	44.9611146603577	NA
07Avi2007b	TOXO	0.9507053	7	5.1	2	NA	NA	NA	NA	NA	NA	NA	NA	NA	NA	NA	NA	NA	NA	NA	NA	NA	NA	NA	NA	NA	NA	NA	NA	NA	NA	NA	NA	NA	NA	NA	NA	NA	NA	NA	NA	NA	NA	NA	NA	NA	NA	NA	NA
07Avi2008	HOTU	0	34	431	9	-0.176995947020664	-0.00110147072685917	-0.223231108631185	-0.00177110528365916	-0.124672135459244	-0.0533748698666996	0.139453812846169	-0.0875783513826041	0.149778647855606	-0.0875290624525364	0.237257431582931	-0.074990719556102	0.495437187242218	0.00794451502809527	0.457611229331503	0.0324543261321551	0.303484363145772	0.0635915949433233	0.1508135074149	0.0718410933766172	-0.0784573843128699	0.0456072932117025	-0.153386090653514	0.0371691070599129	-0.134766650288571	-0.00763361706230283	-0.161711717471901	-0.00551766752999295	-0.188207878785255	-0.00339957500072343	-0.137402224590519	-0.0197669335333993	-0.105538479810094	-0.0178191572693753	-0.0975353220410745	-0.00161997200498568	-0.0917831226128116	0.0159152158845332	-0.127869174964571	0.052105151595795	-0.132278942776826	0.0354742044371054	46.3723579874634	NA
07Avi2008b	TOXO	0.9796533	8	7	2	NA	NA	NA	NA	NA	NA	NA	NA	NA	NA	NA	NA	NA	NA	NA	NA	NA	NA	NA	NA	NA	NA	NA	NA	NA	NA	NA	NA	NA	NA	NA	NA	NA	NA	NA	NA	NA	NA	NA	NA	NA	NA	NA	NA
07Avi2009	HOTU	0	35.5	568.5	9	-0.174230714389048	-0.00394847786743434	-0.221487781567118	-0.00267415934515944	-0.123873904958492	-0.0557208320156015	0.136728247552317	-0.0868400044841755	0.146596427462967	-0.08487537874455	0.221047587244888	-0.070375618264447	0.493560625958166	-0.00723311570676706	0.471327641712884	0.0286119113708345	0.302695923735787	0.078666026551493	0.146838765863238	0.0895610028766558	-0.076466625991119	0.047845006990236	-0.150797567044524	0.0378034603948565	-0.135154716550553	-0.0108020807285202	-0.160072626813598	-0.00834557029493834	-0.185436358465115	-0.00587703798850493	-0.139009812606771	-0.0214056190690434	-0.100681195071001	-0.0228853215227577	-0.0989229653557757	-0.00731763854478039	-0.0947793443511178	0.0139856131190793	-0.125820559510182	0.0540834701499651	-0.132061046855834	0.0377443631235595	46.6688395025904	NA
07Avi2009b	TOXO	0.9989988	7.5	5.8	2	NA	NA	NA	NA	NA	NA	NA	NA	NA	NA	NA	NA	NA	NA	NA	NA	NA	NA	NA	NA	NA	NA	NA	NA	NA	NA	NA	NA	NA	NA	NA	NA	NA	NA	NA	NA	NA	NA	NA	NA	NA	NA	NA	NA
07Avi2010	HOTU	0	35.5	544	7	-0.174322225859521	0.00259064039881297	-0.227509509798969	0.00150497593873406	-0.123090940370986	-0.0586146776867579	0.135011012910148	-0.096854676799278	0.147917483680933	-0.096229006815405	0.229598408620709	-0.0773422629520791	0.494286886254626	0.00514880240181883	0.467358044015029	0.0371805090350916	0.297904546003367	0.0737471084506874	0.141904824048117	0.079121475184848	-0.0725473238434998	0.0483250877001147	-0.149176910754322	0.0381418966416333	-0.134929015102994	-0.00943162586425999	-0.160982598946054	-0.00571893861247312	-0.188004924002872	-0.00255078254293741	-0.137826292633092	-0.0215137408021814	-0.10255763514426	-0.0203015831835585	-0.098363663289494	-0.00417605377956392	-0.0914078531743487	0.0165614855029038	-0.124061831887071	0.0537889155460243	-0.129200480725446	0.0366224522378252	45.7041162654402	NA
07Avi2010b	TOXO	1	9.5	10.7	3	-0.179879799292802	-0.00270069292913437	-0.239612943426475	-0.00770819605652532	-0.11137424843388	-0.0664256338082698	0.144065218816725	-0.0916090880395086	0.151126584325132	-0.0921169995465983	0.232859934088794	-0.0786205894962109	0.501911856038607	0.00676894691254054	0.469233334810397	0.0311804914798227	0.267732943510015	0.060829030397119	0.138347725462316	0.0756027801757851	-0.0572575582946519	0.0485236927394006	-0.150071132918125	0.0410038113147533	-0.13240542856552	-0.00410117173778253	-0.156161108117667	-0.00632508734725036	-0.202259697831725	-0.00713375212371548	-0.128260832058728	-0.0171563193390517	-0.097697742751719	-0.0189709979908773	-0.0915387536836893	0.00264703328741112	-0.0910998560450872	0.0354192661795336	-0.134081962848119	0.0512679270697963	-0.133576532783797	0.0396255488587623	11.9217281681985	NA
07Avi2011	HOTU	0	38.5	638	8	-0.178529068023897	-0.00279591741209388	-0.228545431320837	-0.00238095615977231	-0.120035369981948	-0.0547998572018196	0.136277590118745	-0.0918780385029853	0.145239941130509	-0.0907724566920847	0.227768295787469	-0.0777443605103445	0.495303350199021	0.00682525898225123	0.462643195558706	0.0389465789285958	0.299845291376712	0.0650918773952367	0.153988634599023	0.0729271712589598	-0.0699884098449063	0.0484121892130372	-0.155043175688622	0.0412569083236869	-0.133562842683326	-0.00843883857401367	-0.162987982741113	-0.00632913488955282	-0.190192967758503	-0.00472417655901464	-0.135240540445441	-0.0213484301483895	-0.0999192334237853	-0.0200389902956396	-0.09633931260337	-0.00271244031194668	-0.09091554790335	0.0167992372049267	-0.129215001121274	0.055321469469062	-0.130551415229814	0.0383829064819011	49.726525184401	NA
07Avi2011b	TOXO	0.9690592	7.5	4.5	1	NA	NA	NA	NA	NA	NA	NA	NA	NA	NA	NA	NA	NA	NA	NA	NA	NA	NA	NA	NA	NA	NA	NA	NA	NA	NA	NA	NA	NA	NA	NA	NA	NA	NA	NA	NA	NA	NA	NA	NA	NA	NA	NA	NA
07Avi2012	HOTU	0.0181859	33	427	8	-0.176225251385263	-0.002337418372209	-0.22731228587213	-6.47043127758754e-05	-0.123090352161046	-0.0554512601039751	0.133768860734498	-0.0936927206449014	0.143415836217126	-0.0922978899787688	0.226755048477523	-0.0733350987696697	0.493122773613708	0.00277363476595993	0.464754837585204	0.0358885244660164	0.309346578117329	0.073930835897859	0.145986990655567	0.079857056354557	-0.0740360109447543	0.0467187327184478	-0.15002609542572	0.0398035655471716	-0.132399148723366	-0.00613346416277298	-0.15962574663366	-0.00514576075332338	-0.188206870099549	-0.0026493305102802	-0.136484916021077	-0.0197926158861881	-0.104137523128936	-0.0234490652962915	-0.0973830098305713	-0.00466911859102864	-0.0902797888656736	0.0116990842435773	-0.127303487385281	0.0529376176951309	-0.130640438923927	0.0354093956934647	43.5539670128633	NA
07Avi2012b	HOTU	0.5393108	9.5	11.1	2	-0.180804512899776	-0.0010074884911494	-0.249634431238101	0.000967787012017878	-0.117879945369821	-0.0675790685004753	0.146444885798278	-0.0885016817041553	0.153485696277018	-0.0875956162790714	0.227112942854727	-0.0704796795076355	0.48672141529883	0.0016174295900575	0.473314190443245	0.0336479779180602	0.287756285110106	0.0685757927196389	0.140183397338079	0.0728949262230008	-0.0623591512041461	0.0436383816621574	-0.144730932493991	0.0426136036864639	-0.133031982027608	-0.00395159831156063	-0.156939928787047	-0.00306266405402437	-0.203006460347917	-0.00134983950901502	-0.134848663033582	-0.0214018552449289	-0.099256621897404	-0.0221412953168871	-0.0921268110473426	-0.00313680833570219	-0.0850620441673444	0.0141183166874751	-0.126890411740241	0.0512930944285353	-0.128446916865961	0.0408402853271981	12.1476865584567	NA
07Avi2013	HOTU	0	36	558	10	-0.177238761409739	-0.00109309548997118	-0.226234727239559	0.00622542614507747	-0.121653204458832	-0.0528786347925749	0.141714411713082	-0.0887217019080692	0.152015905317263	-0.0867596067404188	0.231472228267331	-0.0717600741094067	0.484912590085985	-0.00401752898185205	0.462677891341233	0.032702694260246	0.305157323039527	0.0768224148367498	0.155917105284826	0.0845182141766923	-0.079107464793238	0.0445206928559917	-0.151655966806851	0.0366108844739137	-0.131763020756593	-0.0100220594836022	-0.163543595137832	-0.00425862940360474	-0.18819428673647	0.000378640543772086	-0.138495015288514	-0.0205024179462896	-0.104628831684649	-0.0245258147047837	-0.0986804598381994	-0.0120462409947513	-0.092997346825537	0.00817101177882013	-0.127582028317401	0.0522742228214162	-0.13209274575583	0.0343616026626449	47.1750248777043	NA
07Avi2013b	TOXO	0.9871299	7.5	6.6	2	NA	NA	NA	NA	NA	NA	NA	NA	NA	NA	NA	NA	NA	NA	NA	NA	NA	NA	NA	NA	NA	NA	NA	NA	NA	NA	NA	NA	NA	NA	NA	NA	NA	NA	NA	NA	NA	NA	NA	NA	NA	NA	NA	NA
07Avi2014	HOTU	0	33	416	7	-0.179486544901809	-0.003982922943974	-0.231180331073619	-0.00253378564915188	-0.116499395573243	-0.0596860849387837	0.139687072065971	-0.08941209329453	0.149925673332949	-0.0896073202922772	0.221652221545374	-0.0758663972945005	0.492408460724886	-0.00138461186511619	0.464087014549035	0.0348413387057568	0.30270541819872	0.0721445670328349	0.149363292488046	0.0838509000515127	-0.0698503683754213	0.0473859316498763	-0.149589393978564	0.0412130455494752	-0.135499683281543	-0.00857562691448449	-0.162835027112791	-0.00691894242031857	-0.190657262015542	-0.00527614669156934	-0.137573030738217	-0.0213042386006451	-0.102057760049339	-0.0193165765822027	-0.095657948010806	-0.00451540172127821	-0.0904402495965332	0.0175613616813562	-0.127943182303854	0.0510889703517928	-0.130558975893699	0.040294034186227	41.7990341642462	NA
07Avi2015	HOTU	0	34	475	6	-0.177488880457401	-0.00476348220957056	-0.232754510087817	-0.006873580430753	-0.121378778342918	-0.057919030152987	0.143137425091636	-0.0903999684280512	0.151574913471558	-0.089134232463049	0.230465374985455	-0.0731019424955112	0.489495827888654	-0.000536016238094479	0.457854754572004	0.0323698395723407	0.303447946175365	0.068227218286965	0.151994556602562	0.0817252475589712	-0.0737082754723829	0.0492379050437046	-0.155973865713992	0.042908701636233	-0.13403569157	-0.00771604125589208	-0.161457577029447	-0.00813827474222834	-0.190145104760192	-0.00729489902563161	-0.136144913479485	-0.0195285756926107	-0.0990198753232404	-0.0207937164270261	-0.0943794956332272	-0.00180926974495236	-0.0876297672716593	0.0192845807226193	-0.131083386047817	0.0551434089339503	-0.132770677597654	0.0391121275515735	43.0596067421893	NA
07Avi2015b	HOTU	0	10.5	11.1	3	-0.180041636344443	0.00162304816291711	-0.24330978779788	0.00379192486531625	-0.117243621271488	-0.0627217042987286	0.137221450439429	-0.0887868960053995	0.145640903703625	-0.0878059928292996	0.228817408996789	-0.0718177454515315	0.496844250732489	0.0105736868353015	0.471591975161672	0.0418038824734232	0.291466308536883	0.0576737448482196	0.140801045704308	0.0596102860502265	-0.0634596650679513	0.0389060310558104	-0.149120911952474	0.0420062088970346	-0.132492272595685	-0.00252619697803013	-0.153783811289407	-0.00273357674926653	-0.201342456081339	0.000855608979824222	-0.133918665844147	-0.0209895954829464	-0.0997550417209005	-0.0215557391165735	-0.0933066758520784	-0.00429598882393807	-0.0895936397403192	0.016930582567564	-0.126560757744252	0.0511559771716267	-0.128454399972829	0.0383024538284496	13.0213460298517	NA
07Avi2016	HOTU	0	35.5	518	7	-0.175848894249617	-0.00133744548440472	-0.231340822971285	0.00246251170937077	-0.127815874447617	-0.0565564096743388	0.14880864588434	-0.0896559168356066	0.157437897680768	-0.087791721799764	0.231016269994525	-0.072399542019049	0.490702608480863	0.00262745785347341	0.460528827477259	0.0338420170957019	0.301665193477809	0.0675616805176639	0.14248336650742	0.0753624610160214	-0.0710511738421973	0.0433191648263041	-0.150604973728779	0.0401720889050046	-0.136261021113257	-0.00703990852549423	-0.161284920117554	-0.00398887528229203	-0.189943826590573	-0.00141167268163062	-0.138015072566119	-0.0193257176220983	-0.104369105042546	-0.0191485301190428	-0.0976064427076778	-0.00820040804996718	-0.0913487385496706	0.0122934995662975	-0.126574230098186	0.0530299000985451	-0.130577713477904	0.0361853665053056	45.7514459765602	NA
07Avi2016b	TOXO	0.9735779	7.5	4.5	2	NA	NA	NA	NA	NA	NA	NA	NA	NA	NA	NA	NA	NA	NA	NA	NA	NA	NA	NA	NA	NA	NA	NA	NA	NA	NA	NA	NA	NA	NA	NA	NA	NA	NA	NA	NA	NA	NA	NA	NA	NA	NA	NA	NA
07Avi2017	HOTU	0	35	473	10	-0.175808831371964	-0.00284544889074473	-0.229376673215976	-0.00305335225657582	-0.125461944889786	-0.0540035026935323	0.136734099095231	-0.0904769757865453	0.146678686860289	-0.0897348121932226	0.230217824335266	-0.0760706694726431	0.494748233185635	0.00751720509270036	0.464031326677663	0.0389958291527403	0.301006095671651	0.0604314410294208	0.152133502688244	0.0734861379060287	-0.0698030646206659	0.0463977316214292	-0.151540492595636	0.0387592177740714	-0.131785402117624	-0.00597647926379288	-0.161582137476241	-0.00517957619670502	-0.188350189282579	-0.00398778765945361	-0.135836603640029	-0.0193181875251803	-0.101241213460463	-0.0162860566892169	-0.0993601583821153	-0.00378172671516082	-0.0947606699380897	0.0190567867888948	-0.129802000218508	0.0501563944944392	-0.130840387304301	0.0359138314830484	44.4858113681186	NA
07Avi2017b	TOXO	1	10	11.1	2	-0.17926166533745	-0.000559785872027358	-0.234621570239487	-0.00190251535005616	-0.115416222654582	-0.061660174637473	0.145188755394731	-0.0828627819216872	0.155782880624685	-0.0811034537522681	0.228854691105476	-0.0698060886804948	0.502991990010568	0.000213057534151498	0.473437391692561	0.0306854761503083	0.277432380640812	0.061883235882913	0.132782885446146	0.0687411976383246	-0.0623883621846539	0.0451225855333347	-0.148952542704747	0.0400633367256517	-0.13568665281634	-0.0051518140421464	-0.157262884807559	-0.00444319039121189	-0.199906382732915	-0.00356947615378542	-0.136257008437824	-0.0225180495472732	-0.1018952354552	-0.018905231239707	-0.096027817218739	-0.000659331649870643	-0.0874773006674271	0.0190788991038435	-0.129731022458435	0.0478611235653065	-0.13158630719962	0.0394929811041677	12.7293090433551	NA
07Avi2018	HOTU	0	35	520	7	-0.175871651692584	-0.00274990601842728	-0.230941278227093	0.000100652325257351	-0.121474671097488	-0.0579402845622546	0.132008534004217	-0.0954679330628997	0.141814437756145	-0.0939171222514378	0.220699156997489	-0.0810540790831235	0.5011022373139	0.00319071808372038	0.471263980002755	0.0392269079403784	0.29432657054728	0.073467571011482	0.13715457034129	0.0826378760500645	-0.0687312735477995	0.048282757204279	-0.152676251133344	0.0420201873262116	-0.131910862862426	-0.0089679681547023	-0.161043624497847	-0.00601147669212678	-0.190613875359192	-0.00351154190617029	-0.133479678984516	-0.0192876309353347	-0.0966998585507433	-0.0243171638233574	-0.0935336251305201	-0.00501890711590681	-0.0890358565818304	0.0147549737188581	-0.124371861463099	0.056935080189144	-0.127985117834594	0.0376272897563459	42.9572060504812	NA
07Avi2018b	TOXO	1	8.5	7.6	2	NA	NA	NA	NA	NA	NA	NA	NA	NA	NA	NA	NA	NA	NA	NA	NA	NA	NA	NA	NA	NA	NA	NA	NA	NA	NA	NA	NA	NA	NA	NA	NA	NA	NA	NA	NA	NA	NA	NA	NA	NA	NA	NA	NA
07Avi2019	HOTU	0	34.5	476	7	-0.176287928427499	-0.00132923160255857	-0.229496505235648	0.000760762095428871	-0.121569183204391	-0.0550367756993089	0.138698264847942	-0.0942891466385813	0.147552331877348	-0.093388553337463	0.220121680002057	-0.0774551726873647	0.496896806258702	0.00806747177308636	0.466606799177761	0.0381445547967701	0.298837234751122	0.0677110623013415	0.14720734175726	0.075363015157603	-0.0722182673602704	0.0470292773931748	-0.153537707963724	0.0416449647325302	-0.134319405489953	-0.00817139906399643	-0.161509876065194	-0.0055565576567658	-0.18826077910867	-0.00296262171424382	-0.136098028308837	-0.0177791683686776	-0.101141680414806	-0.0238472808630125	-0.092309624395872	-0.00488260783015419	-0.0892546626839959	0.0130351336486252	-0.129090275448374	0.055461365718236	-0.130826534564958	0.0374809078453306	44.5260676068952	NA
07Avi2019b	TOXO	0.9830161	9.5	8.5	3	NA	NA	NA	NA	NA	NA	NA	NA	NA	NA	NA	NA	NA	NA	NA	NA	NA	NA	NA	NA	NA	NA	NA	NA	NA	NA	NA	NA	NA	NA	NA	NA	NA	NA	NA	NA	NA	NA	NA	NA	NA	NA	NA	NA
07Avi2020	HOTU	0	35	521	7	-0.178049500292038	0.00234671006098415	-0.231998524128977	0.0143140509001823	-0.125553244466792	-0.0550461120120558	0.14254974984158	-0.10760554008862	0.152488528643408	-0.106179337971925	0.227443221613073	-0.0903816086221151	0.488540311381179	0.0183685449426012	0.456651549266471	0.0490853318563847	0.296350379513305	0.0710203344219447	0.150662453304703	0.069444624283117	-0.0719586854936517	0.0441946381270907	-0.149454409161583	0.0411051516413242	-0.133116100569522	-0.0106752233677179	-0.16199677168328	-0.00342065142739656	-0.190841455670433	0.00427750429332481	-0.135382517202448	-0.0221004402783079	-0.0985290763026292	-0.0246437880061094	-0.0924018435482001	-0.00415522159334972	-0.0873777011142002	0.0137438163902188	-0.127718031578796	0.055862343692308	-0.130308332351166	0.0404448727581164	44.6369071980302	NA
07Avi2020b	HOTU	0	9	8.3	4	NA	NA	NA	NA	NA	NA	NA	NA	NA	NA	NA	NA	NA	NA	NA	NA	NA	NA	NA	NA	NA	NA	NA	NA	NA	NA	NA	NA	NA	NA	NA	NA	NA	NA	NA	NA	NA	NA	NA	NA	NA	NA	NA	NA
07Avi2021b	TOXO	1	8.75	7	3	NA	NA	NA	NA	NA	NA	NA	NA	NA	NA	NA	NA	NA	NA	NA	NA	NA	NA	NA	NA	NA	NA	NA	NA	NA	NA	NA	NA	NA	NA	NA	NA	NA	NA	NA	NA	NA	NA	NA	NA	NA	NA	NA	NA
07Avi2022b	TOXO	0.965175	9.75	9.9	3	NA	NA	NA	NA	NA	NA	NA	NA	NA	NA	NA	NA	NA	NA	NA	NA	NA	NA	NA	NA	NA	NA	NA	NA	NA	NA	NA	NA	NA	NA	NA	NA	NA	NA	NA	NA	NA	NA	NA	NA	NA	NA	NA	NA
07Avi2023b	TOXO	0.9539731	8	6	2	NA	NA	NA	NA	NA	NA	NA	NA	NA	NA	NA	NA	NA	NA	NA	NA	NA	NA	NA	NA	NA	NA	NA	NA	NA	NA	NA	NA	NA	NA	NA	NA	NA	NA	NA	NA	NA	NA	NA	NA	NA	NA	NA	NA
07Avi2024b	TOXO	0.9629664	8.5	6.6	3	NA	NA	NA	NA	NA	NA	NA	NA	NA	NA	NA	NA	NA	NA	NA	NA	NA	NA	NA	NA	NA	NA	NA	NA	NA	NA	NA	NA	NA	NA	NA	NA	NA	NA	NA	NA	NA	NA	NA	NA	NA	NA	NA	NA
07Avi2025b	TOXO	1	9.5	8.5	2	NA	NA	NA	NA	NA	NA	NA	NA	NA	NA	NA	NA	NA	NA	NA	NA	NA	NA	NA	NA	NA	NA	NA	NA	NA	NA	NA	NA	NA	NA	NA	NA	NA	NA	NA	NA	NA	NA	NA	NA	NA	NA	NA	NA
07Avi2026b	TOXO	1	8.5	6.7	3	NA	NA	NA	NA	NA	NA	NA	NA	NA	NA	NA	NA	NA	NA	NA	NA	NA	NA	NA	NA	NA	NA	NA	NA	NA	NA	NA	NA	NA	NA	NA	NA	NA	NA	NA	NA	NA	NA	NA	NA	NA	NA	NA	NA
07Avi2027b	HOTU	0	11.5	15	2	NA	NA	NA	NA	NA	NA	NA	NA	NA	NA	NA	NA	NA	NA	NA	NA	NA	NA	NA	NA	NA	NA	NA	NA	NA	NA	NA	NA	NA	NA	NA	NA	NA	NA	NA	NA	NA	NA	NA	NA	NA	NA	NA	NA
07Avi2028b	TOXO	1	8	4.7	3	NA	NA	NA	NA	NA	NA	NA	NA	NA	NA	NA	NA	NA	NA	NA	NA	NA	NA	NA	NA	NA	NA	NA	NA	NA	NA	NA	NA	NA	NA	NA	NA	NA	NA	NA	NA	NA	NA	NA	NA	NA	NA	NA	NA
07Avi2029b	TOXO	0.958469	5.5	2.4	1	NA	NA	NA	NA	NA	NA	NA	NA	NA	NA	NA	NA	NA	NA	NA	NA	NA	NA	NA	NA	NA	NA	NA	NA	NA	NA	NA	NA	NA	NA	NA	NA	NA	NA	NA	NA	NA	NA	NA	NA	NA	NA	NA	NA
07Avi2030b	TOXO	0.9726564	6	2.1	2	-0.187361702508788	-0.00146829389954783	-0.24812515329988	-0.00876585233297983	-0.112123371137804	-0.0707618566962224	0.156033567223904	-0.085600386928665	0.161985883473824	-0.0856167742839735	0.232440007705768	-0.0673193898166815	0.48638978797233	0.00306826707819055	0.47367867313836	0.0291570405580949	0.27087918715873	0.054110292593612	0.135919940064877	0.0694603327646306	-0.0613938103332068	0.0489751341891936	-0.149621841578407	0.0431680942171254	-0.132181206471132	-0.00176658117498805	-0.156040738496701	-0.00223758168321146	-0.21162337074146	-0.00623169384343122	-0.131056734626367	-0.01865096411761	-0.0966170050893107	-0.0207949539155154	-0.0885032067262139	0.00226030569584878	-0.0820995922032655	0.0243932665259616	-0.129837253529637	0.052139746900202	-0.130742059995618	0.0424818481699667	7.41195246068985	NA
07Avi2031b	TOXO	0.9539103	7.5	4.3	3	NA	NA	NA	NA	NA	NA	NA	NA	NA	NA	NA	NA	NA	NA	NA	NA	NA	NA	NA	NA	NA	NA	NA	NA	NA	NA	NA	NA	NA	NA	NA	NA	NA	NA	NA	NA	NA	NA	NA	NA	NA	NA	NA	NA
07Avi2032b	TOXO	1	7	4	2	NA	NA	NA	NA	NA	NA	NA	NA	NA	NA	NA	NA	NA	NA	NA	NA	NA	NA	NA	NA	NA	NA	NA	NA	NA	NA	NA	NA	NA	NA	NA	NA	NA	NA	NA	NA	NA	NA	NA	NA	NA	NA	NA	NA
07Avi2033b	TOXO	0.990979	7	4	2	NA	NA	NA	NA	NA	NA	NA	NA	NA	NA	NA	NA	NA	NA	NA	NA	NA	NA	NA	NA	NA	NA	NA	NA	NA	NA	NA	NA	NA	NA	NA	NA	NA	NA	NA	NA	NA	NA	NA	NA	NA	NA	NA	NA
07Avi2034	HOTU	0.0319406	36.5	523	7	-0.175693910621304	-0.00295991220614983	-0.224407810413835	0.0104182657068035	-0.120817181277521	-0.0564032086883616	0.139668825099743	-0.0885170228788614	0.147849888064688	-0.0866937229825416	0.212393233354195	-0.0736058128353537	0.501099447486342	0.00246611544315898	0.469908368737927	0.0370396802652615	0.300721969488867	0.0707991558851008	0.14597475001079	0.0750695523320597	-0.069786156277136	0.0416222335042063	-0.150791226765518	0.0380060057853678	-0.133480681282776	-0.0122540501547288	-0.161033831260552	-0.00473559197187898	-0.185083288831064	0.000509143106719102	-0.134987841328146	-0.0220418724340282	-0.10286559108367	-0.0230380061046783	-0.0977811054344485	-0.0062861071272468	-0.0947667853437088	0.0132895374313519	-0.132921940790256	0.0514404278573066	-0.133199131532615	0.0358751900664928	46.5908725687071	NA
07Avi2035b	NA	1	7.5	4.5	3	NA	NA	NA	NA	NA	NA	NA	NA	NA	NA	NA	NA	NA	NA	NA	NA	NA	NA	NA	NA	NA	NA	NA	NA	NA	NA	NA	NA	NA	NA	NA	NA	NA	NA	NA	NA	NA	NA	NA	NA	NA	NA	NA	NA
07Avi2036	HOTU	0	26	211.5	8	-0.174760633038396	-0.000484571917863865	-0.229975488568322	0.00160323054611622	-0.123673111628979	-0.0578609803135878	0.137952808217585	-0.092307734697208	0.14560105192957	-0.0920311706903915	0.221714737040329	-0.0790678723395806	0.496927473176552	0.00491364245727027	0.463606405556678	0.036894463047242	0.299933318024882	0.0733515879757159	0.151151762802379	0.0792036703543877	-0.0666108145363015	0.0442701453104242	-0.150686182566771	0.0396982924930463	-0.134129568413308	-0.00871577685047794	-0.160317973038601	-0.0045572653323307	-0.187980713604927	-0.0019837153579436	-0.137219371200419	-0.0221017958210993	-0.102492020238058	-0.022377687732595	-0.0960174130565655	-0.00376377641746949	-0.0900526887892047	0.0148316972972017	-0.131243251326517	0.0526545488499448	-0.131728326741603	0.0378310691391987	33.7686201325052	NA
07Avi2036b	TOXO	0.9752867	8.5	6.4	2	-0.180945313958567	-0.00109248510118936	-0.236109297698158	-0.00546607977339599	-0.106510030472126	-0.0648435373714655	0.143314985985574	-0.0817418369286907	0.150128079379393	-0.0808696327925305	0.229094815084412	-0.0673794966429994	0.500307837615352	0.00383838892121189	0.487401889259818	0.029559321771284	0.268299201934924	0.0543418394536221	0.126916880010853	0.0651225312197088	-0.0618783122446437	0.0434379585412472	-0.14724478024065	0.0417560250725663	-0.134879010709193	-0.00456391361930022	-0.155424774664208	-0.00507599853940907	-0.202909747869522	-0.00484122408402524	-0.136211530839261	-0.019928221683555	-0.100041536381796	-0.0154607172291948	-0.0920822694616387	0.00445871807587075	-0.0871466890570894	0.0215877683601327	-0.131780275398539	0.0488682358393754	-0.13230012027493	0.0382923565107368	10.594860997213	NA
07Avi2037	HOTU	0.0748575	27.5	274	7	-0.174512676178586	-0.00360357680662663	-0.218296484453205	0.0014464815223887	-0.115978413791141	-0.0555037417095056	0.137987734237088	-0.090795498104755	0.14636950428535	-0.0890987760017736	0.226117844241794	-0.0764925742932191	0.490375467545913	-0.00264000355187222	0.463319712256178	0.0339371716740311	0.313279639213885	0.074231116516437	0.148222898266656	0.0877463018872169	-0.0848524976031138	0.0477965670448175	-0.148676786736612	0.0357412763936255	-0.134443296858934	-0.00971997013872414	-0.158475202490889	-0.00633114680104699	-0.185317234738659	-0.00303954306172803	-0.135491888306194	-0.020072377529221	-0.106873657912907	-0.0204890415871539	-0.101352164569066	-0.00388599386513005	-0.0954595363876135	0.0155433837391008	-0.131849973863943	0.0508597847652058	-0.134092986156001	0.034370159907933	36.0448691761261	NA
07Avi2037b	TOXO	1	6.75	3.7	2	-0.182107442910127	0.000536329810129609	-0.240462662415126	-0.00170463085609753	-0.11543232894376	-0.065494969357056	0.144587872420054	-0.092028750603042	0.152221324585216	-0.0901203542106619	0.230946670164441	-0.0727624858798441	0.497270466811102	0.00817258346680882	0.48202487622929	0.0356186691359288	0.266347381674346	0.0564704223192311	0.12749769328704	0.0692816276459098	-0.0619771168478276	0.0440110939495425	-0.145119642087823	0.0424990696721886	-0.132457766405088	-0.00504918606463784	-0.154897142518222	-0.00368769207044964	-0.206841130762948	-0.00168305029886932	-0.134494712310332	-0.0227819793576114	-0.096831326172614	-0.0179680273687418	-0.0906667371703494	-0.000160169040722278	-0.0827974997279721	0.0212178398140493	-0.128212430775997	0.0534239927811473	-0.128598346123304	0.042209666512798	8.36770435606303	NA
07Avi2038	HOTU	0	25	165	6	-0.175197640587889	-0.00489051620579122	-0.21778442427666	-0.00687578553271581	-0.119851197535532	-0.0533174348661973	0.137161817362151	-0.0786082212428806	0.144993161626044	-0.0771346662630927	0.2277138261249	-0.0648438909702868	0.50033950878966	-0.00886474585582825	0.471924976642148	0.0263623913076195	0.30301325603681	0.0703111211538472	0.139019221119513	0.0790177076084144	-0.0817329111385513	0.0470580653419676	-0.153195920561263	0.0367325510718027	-0.133587703759981	-0.0063324955803815	-0.159042308127986	-0.00683826996218422	-0.185476260394889	-0.00685515196892338	-0.135536395405637	-0.0210192751365679	-0.106167525739581	-0.0175738939092961	-0.0998122374935108	-0.00435285358903671	-0.0944378602951118	0.0118046672791476	-0.130687800893324	0.0519219787122475	-0.13165558149131	0.0342987186081362	34.0058900813387	NA
07Avi2038b	TOXO	0.9797289	9.5	9.9	2	NA	NA	NA	NA	NA	NA	NA	NA	NA	NA	NA	NA	NA	NA	NA	NA	NA	NA	NA	NA	NA	NA	NA	NA	NA	NA	NA	NA	NA	NA	NA	NA	NA	NA	NA	NA	NA	NA	NA	NA	NA	NA	NA	NA
07Avi2039	HOTU	0	25.5	185	8	-0.176453645296726	0.000286236296318681	-0.229613269925689	-0.00202689197553542	-0.128980513875847	-0.0538473613495033	0.131132496279245	-0.0968467503554837	0.140070550153265	-0.0968533063926948	0.220055033096579	-0.079976705701179	0.500022806891945	0.00919852555793024	0.468058481376611	0.0426220853256025	0.29543568804454	0.073796696975173	0.154777220227804	0.071547748857071	-0.0710483295569876	0.041606246221499	-0.145377029150735	0.0393086454061979	-0.133178443191437	-0.00492017149513676	-0.159991569649726	-0.00348923171918409	-0.188687081769621	-0.00299775950108376	-0.133659563771835	-0.0195029669718421	-0.102141163268712	-0.0195260856293767	-0.0950720379272854	-0.0021255775882943	-0.0884740265831448	0.0143344277311656	-0.127491259874173	0.052467402198752	-0.129384342228071	0.0369447941096041	32.6718488979348	NA
07Avi2039b	TOXO	0.9691981	8.75	8.7	3	NA	NA	NA	NA	NA	NA	NA	NA	NA	NA	NA	NA	NA	NA	NA	NA	NA	NA	NA	NA	NA	NA	NA	NA	NA	NA	NA	NA	NA	NA	NA	NA	NA	NA	NA	NA	NA	NA	NA	NA	NA	NA	NA	NA
07Avi2040	HOTU	0	25	197	6	-0.177351524988548	-0.000803563089965559	-0.233963878635076	-0.00369162577351204	-0.118572480529696	-0.0594975808147972	0.142747472924731	-0.0939767346689216	0.152475986054697	-0.0908551421299125	0.227596563389128	-0.0739329245507934	0.489342779986575	-0.00690204007590647	0.470403142758338	0.030536288087369	0.29411891390121	0.0800409127761055	0.138014799974341	0.0897642755087576	-0.0764430440257003	0.0470646358114277	-0.151531499145538	0.0392467845343836	-0.131237668864875	-0.00691482571140286	-0.161680176263869	-0.00574030923767081	-0.192600992925758	-0.00499548950516805	-0.134715180963062	-0.0208430812103319	-0.101021733767135	-0.0208257325037069	-0.0940988317853523	-0.00207358780792398	-0.0877271578489625	0.0148868511404432	-0.125378143205077	0.0515057239896131	-0.12837734604037	0.0380071652319135	30.9498718565391	NA
07Avi2040b	TOXO	0.9772105	9.5	7.5	3	NA	NA	NA	NA	NA	NA	NA	NA	NA	NA	NA	NA	NA	NA	NA	NA	NA	NA	NA	NA	NA	NA	NA	NA	NA	NA	NA	NA	NA	NA	NA	NA	NA	NA	NA	NA	NA	NA	NA	NA	NA	NA	NA	NA
07Avi2041	HOTU	0	21.5	106	5	-0.17729363620136	-0.00109872299568839	-0.231288719048762	0.00779798356477654	-0.124327986203985	-0.0569759191564508	0.1358948059644	-0.097052535422125	0.145919137667534	-0.0961800008306095	0.227745127447924	-0.0819509727766874	0.49764889553974	0.0095931006277527	0.465670697943962	0.0433032052976387	0.294467397886323	0.0729842876551564	0.145180412161516	0.0690392171782288	-0.0687246563742835	0.0395661906071545	-0.149622862571716	0.038306056656862	-0.131138202568673	-0.00551340989987658	-0.160498796389905	-0.00187630033939402	-0.189878165991044	0.00223905243456671	-0.135376137086165	-0.0195702208898082	-0.104008691511487	-0.0255234433980554	-0.0957106532114771	-0.00508048861374897	-0.0899352614382034	0.0186162897653717	-0.126677115388857	0.0516603934227142	-0.12804559062548	0.0377162371122219	27.1155695154029	NA
07Avi2041b	HOTU	0.4887708	10.5	13.4	2	NA	NA	NA	NA	NA	NA	NA	NA	NA	NA	NA	NA	NA	NA	NA	NA	NA	NA	NA	NA	NA	NA	NA	NA	NA	NA	NA	NA	NA	NA	NA	NA	NA	NA	NA	NA	NA	NA	NA	NA	NA	NA	NA	NA
07Avi2042	HOTU	0	18.5	69.5	5	-0.177525286676899	-0.00063829247654975	-0.233204680368215	0.00145408583941291	-0.121239288758666	-0.0589736017424932	0.130979907294879	-0.095711119039951	0.139640392182183	-0.094702748273066	0.221433640872446	-0.0780894354722647	0.502796980866355	0.00659530295782195	0.47010588823834	0.0414792155367917	0.29409022357704	0.0732473163497395	0.143223110116055	0.0734396796738948	-0.0684637152971797	0.0433229342128665	-0.146903133608632	0.0396592589832518	-0.13213763777366	-0.00480676420150459	-0.159704697047712	-0.00349250300078073	-0.192129011793175	-0.00105573281159001	-0.134410048923773	-0.0177655328304179	-0.100913446007339	-0.0212928533060323	-0.0948195433258802	-0.00404036646437321	-0.088198627616662	0.0115854260053769	-0.124074626055546	0.0535259567440581	-0.12854639989396	0.0362597733158091	23.3959113947892	NA
07Avi2042b	HOTU	0	10	11.5	3	NA	NA	NA	NA	NA	NA	NA	NA	NA	NA	NA	NA	NA	NA	NA	NA	NA	NA	NA	NA	NA	NA	NA	NA	NA	NA	NA	NA	NA	NA	NA	NA	NA	NA	NA	NA	NA	NA	NA	NA	NA	NA	NA	NA
07Avi2043	HOTU	0	19	61.2	5	-0.179786793002668	-0.00201202757840183	-0.234109413297437	0.00030841060072887	-0.117521319367947	-0.0554615581783933	0.142932631058868	-0.0849103434727554	0.151428481666657	-0.0850810204470947	0.229729125821107	-0.0719306702909194	0.493173329096391	0.000604128108619164	0.467022044236642	0.0331652385493566	0.296912363622673	0.0686445457540764	0.146796751951443	0.0722879250716686	-0.0729105016358567	0.0432799413523891	-0.15240359794992	0.037162183468764	-0.133001205959076	-0.00459947696096299	-0.160423080695882	-0.002741005104207	-0.195381988683865	-0.00114954445088149	-0.134839194643423	-0.0192859198861918	-0.103211115103259	-0.020052068784621	-0.0971502334153393	-0.00474436747926397	-0.0897095343932529	0.0115555275831336	-0.125986810198174	0.050361089914149	-0.131559939107681	0.0345990122308077	23.048147618991	NA
07Avi2043b	HOTU	0	12	18.1	3	NA	NA	NA	NA	NA	NA	NA	NA	NA	NA	NA	NA	NA	NA	NA	NA	NA	NA	NA	NA	NA	NA	NA	NA	NA	NA	NA	NA	NA	NA	NA	NA	NA	NA	NA	NA	NA	NA	NA	NA	NA	NA	NA	NA
07Avi2044	HOTU	0	23	126.5	6	-0.175537719826965	-0.00196244991110597	-0.236976059457551	-0.00449148140616716	-0.121004621099365	-0.058973057645757	0.136522501196857	-0.0908826268212295	0.14444789603157	-0.0903164875937075	0.21768396576436	-0.076778187491021	0.501973617972549	0.00307193737348606	0.467985442174862	0.0349870231598948	0.300637786548153	0.0701768952674319	0.137988672091681	0.078643354300154	-0.0708909927987947	0.046550843422576	-0.152096536463793	0.0374025308076566	-0.131401744602395	-0.00454382197256846	-0.158160420955206	-0.00527746177057378	-0.189884039842806	-0.00506395532301668	-0.132778384873243	-0.0169473624900399	-0.0995458884223086	-0.0196257085659928	-0.0932748321726657	-0.000239511549621023	-0.0865081632514938	0.0191510933765002	-0.128908530735924	0.0495044066825797	-0.130271947277523	0.0356140281505215	28.0097395796405	NA
07Avi2045	HOTU	0	24.5	157	6	-0.178561580588814	-0.000488896328441657	-0.235609238442087	-0.000534076507767287	-0.124780766307751	-0.0549613301960114	0.135608431119531	-0.0878302334516286	0.145061268474999	-0.08684478660157	0.224390016257418	-0.0724134643873669	0.495527617030044	0.00127368337065374	0.468694338985962	0.0355312001503132	0.300557804938111	0.070429085908038	0.144029489798966	0.076097654824414	-0.0675881142337834	0.0469673842600013	-0.151087165802234	0.0422622120841728	-0.133992562536974	-0.0120135930720448	-0.16092719015129	-0.00809800679935555	-0.193277972461938	-0.00448762088401735	-0.135187546721049	-0.022947635917159	-0.102162972229026	-0.0224450390840231	-0.09535482075505	-0.00666690027150207	-0.0875741310536803	0.0159577320007717	-0.121006023237722	0.0548239901684924	-0.126758882083633	0.0363886407340307	31.1167832664088	NA
07Avi2045b	HOTU	0	10.5	12	3	NA	NA	NA	NA	NA	NA	NA	NA	NA	NA	NA	NA	NA	NA	NA	NA	NA	NA	NA	NA	NA	NA	NA	NA	NA	NA	NA	NA	NA	NA	NA	NA	NA	NA	NA	NA	NA	NA	NA	NA	NA	NA	NA	NA
07Avi2046	HOTU	0.1438717	26	169	7	-0.17838457072091	-0.00509407555275176	-0.229797768804539	-0.0047705062859676	-0.123488848769695	-0.0541192206477218	0.141721760895789	-0.085854173635423	0.152022697804717	-0.0851713918310579	0.224369408127377	-0.070581038692904	0.500083780064535	0.00213899167079712	0.464888186455288	0.0347881143112303	0.296442006545699	0.0664917790505863	0.147227086865382	0.0626648451062838	-0.0692526895288909	0.0417858402095528	-0.153107482389054	0.0344891540532084	-0.134002016043676	-0.00618047727728778	-0.161577354229795	-0.00597294941338892	-0.191944365324744	-0.00522962191765371	-0.136635270972351	-0.0182701026771341	-0.100114807005025	-0.0158918021694833	-0.0949512194163153	0.00408278555552388	-0.0903234314594423	0.021265700371701	-0.131205293154991	0.0507817592011216	-0.131969808939361	0.0386463905707686	31.9097411014624	NA
07Avi2046b	HOTU	0	9.5	10.11	3	NA	NA	NA	NA	NA	NA	NA	NA	NA	NA	NA	NA	NA	NA	NA	NA	NA	NA	NA	NA	NA	NA	NA	NA	NA	NA	NA	NA	NA	NA	NA	NA	NA	NA	NA	NA	NA	NA	NA	NA	NA	NA	NA	NA
07Avi2047	HOTU	0	22	110	5	-0.177216751323647	-0.0006448964643865	-0.234278420317266	0.00626655944241451	-0.121811594377193	-0.0574274612736595	0.136780507424802	-0.0923158837085997	0.146736910585429	-0.090767390723392	0.223039637117121	-0.0757626188457319	0.498135342331636	0.00830148321339652	0.467888472584764	0.0407583495660807	0.299941583390251	0.0677813036791848	0.142754514974164	0.0691216571592548	-0.0692487511707374	0.037718156844741	-0.148282628294184	0.0396435279136744	-0.133481272111617	-0.0069815799449002	-0.15951236188445	-0.00289194745294621	-0.190993927954458	0.000938288998547612	-0.135966431272997	-0.0187419305024179	-0.103884863280283	-0.0201256418990355	-0.0968512015201728	-0.00608906922776382	-0.0901620872710837	0.0114237294026711	-0.125454963829968	0.0529988888204576	-0.12813171380011	0.0367964750024102	27.3413495098974	NA
07Avi2047b	TOXO	1	9.5	9.5	11	NA	NA	NA	NA	NA	NA	NA	NA	NA	NA	NA	NA	NA	NA	NA	NA	NA	NA	NA	NA	NA	NA	NA	NA	NA	NA	NA	NA	NA	NA	NA	NA	NA	NA	NA	NA	NA	NA	NA	NA	NA	NA	NA	NA
07Avi2049b	HOTU	0	12	18	3	NA	NA	NA	NA	NA	NA	NA	NA	NA	NA	NA	NA	NA	NA	NA	NA	NA	NA	NA	NA	NA	NA	NA	NA	NA	NA	NA	NA	NA	NA	NA	NA	NA	NA	NA	NA	NA	NA	NA	NA	NA	NA	NA	NA
07Avi2050b	TOXO	0.958574	9	8.47	2	NA	NA	NA	NA	NA	NA	NA	NA	NA	NA	NA	NA	NA	NA	NA	NA	NA	NA	NA	NA	NA	NA	NA	NA	NA	NA	NA	NA	NA	NA	NA	NA	NA	NA	NA	NA	NA	NA	NA	NA	NA	NA	NA	NA
07Avi2051	HOTU	0	19	75	5	-0.17771521710995	-0.00065530922935241	-0.234618562043048	0.00931319207725934	-0.118641025514839	-0.0567070299141185	0.129830869819403	-0.0967585161872667	0.137882860597476	-0.0959635719635458	0.216484335268736	-0.081528731148941	0.504970013310013	0.0161502062879539	0.470025376617757	0.0424883114189327	0.294949153644009	0.069868006583353	0.144020738054339	0.0680684519150278	-0.0682583855179228	0.0400100444098247	-0.146846651473499	0.0416244277076947	-0.132476655633648	-0.00755042734382397	-0.157464077154038	-0.00295200067899606	-0.192586194892996	0.0025275888501329	-0.135604796269461	-0.0208183079637453	-0.0997840404784437	-0.0215068584847232	-0.09335844311026	-0.00567666414693841	-0.0875037164255663	0.00910305122998714	-0.125550076322269	0.0542717239659941	-0.127755505365792	0.0366924126152911	23.6380970952764	NA
07Avi2051b	TOXO	1	8	5.63	NA	NA	NA	NA	NA	NA	NA	NA	NA	NA	NA	NA	NA	NA	NA	NA	NA	NA	NA	NA	NA	NA	NA	NA	NA	NA	NA	NA	NA	NA	NA	NA	NA	NA	NA	NA	NA	NA	NA	NA	NA	NA	NA	NA	NA
07Avi2052	HOTU	0	18	63	5	-0.178009427009627	-0.00263353846235581	-0.237807419425521	-0.00354722116076117	-0.117360080453747	-0.0589184774535746	0.133484723249519	-0.0856745412845755	0.143300003450925	-0.0828383220363095	0.224621067175388	-0.0684042258158263	0.495106619722939	-0.00313888019139506	0.469292526644551	0.0321340816702993	0.303445302817577	0.0718518792678092	0.147221279296013	0.079029522812945	-0.068805830862182	0.0421189981802251	-0.14985633467507	0.0380948505765059	-0.130626085521409	-0.00461840357063627	-0.159244094933747	-0.00426426942274802	-0.194632933946071	-0.00355231538149757	-0.132839019185475	-0.0207968306319303	-0.102686318760743	-0.0200738193542586	-0.0957945177893905	-0.00378320088780862	-0.0894475223866603	0.0135347001574654	-0.129335614521958	0.0500307102394538	-0.130026322885314	0.0354493027489737	22.601765799712	NA
07Avi2054	HOTU	0	8.5	8.5	2	-0.184132738893898	-0.00498843015607597	-0.246865629519021	-0.0046116766359929	-0.115075046694977	-0.0664653842600874	0.131503528168068	-0.0963861918558033	0.139877960345287	-0.0947635485751443	0.216059171580583	-0.0843469751378238	0.501051081379939	0.014317700571329	0.469437211725648	0.0429474994382267	0.285546317065316	0.0649636066388446	0.149221904914186	0.0682917332474969	-0.0633741393170607	0.0461473926687992	-0.146201648463294	0.0432989531486357	-0.127229801159115	-0.00114782730594317	-0.156510173497773	-0.0018084475382392	-0.20503365567507	-0.00318996856604502	-0.131522508233347	-0.019524358321307	-0.0947141890196742	-0.0189089485114206	-0.0870656810182329	0.00112036606620853	-0.0844408276470692	0.0203433823837762	-0.123547480514501	0.054873461464762	-0.126983655525994	0.0398376612358036	10.2816261501279	NA
07Avi2055b	TOXO	0.9338829	5.8	2.17	2	NA	NA	NA	NA	NA	NA	NA	NA	NA	NA	NA	NA	NA	NA	NA	NA	NA	NA	NA	NA	NA	NA	NA	NA	NA	NA	NA	NA	NA	NA	NA	NA	NA	NA	NA	NA	NA	NA	NA	NA	NA	NA	NA	NA
07Avi2058	HOTU	0	10.5	11.1	3	-0.182690501534119	-0.00401361015669154	-0.245565628521273	-0.0047375831039938	-0.114312744051323	-0.0601670080450994	0.131854385044324	-0.0854264814565475	0.140833140576841	-0.0836121365076096	0.218660940988426	-0.073876034464446	0.499353550055389	0.00452984374077156	0.474138659194603	0.036816175972966	0.29383599985802	0.0652008702356517	0.142925683019847	0.0684934406741366	-0.0636178758784242	0.0429317031371702	-0.148650611914791	0.0427624514944983	-0.129991774249009	-0.00510636598428026	-0.15753878206109	-0.00456237189643905	-0.201851616333563	-0.00465057345670466	-0.132351305198764	-0.023075796179081	-0.0964219801129755	-0.0230042814004872	-0.0904766681325001	-0.00143476721924822	-0.0851218348459523	0.0159418004556721	-0.125323964607489	0.0565818440501366	-0.127687071296175	0.0404088801096253	12.4401987888683	NA
07Avi2061b	HOTU	0	11.5	16.8	3	NA	NA	NA	NA	NA	NA	NA	NA	NA	NA	NA	NA	NA	NA	NA	NA	NA	NA	NA	NA	NA	NA	NA	NA	NA	NA	NA	NA	NA	NA	NA	NA	NA	NA	NA	NA	NA	NA	NA	NA	NA	NA	NA	NA
07Avi2062	HOTU	0	11	12.6	4	-0.179245939146973	-0.00500751982782578	-0.240909519313051	-0.00317238459082056	-0.109858689290585	-0.0600894558006174	0.135225781593036	-0.081213445273835	0.143653977315434	-0.079666428077352	0.220111259330998	-0.0671699346248609	0.502193142241281	0.0023728896155095	0.470632638173001	0.0300618836573748	0.297637617242223	0.0604890677828563	0.145020846432878	0.072961759024098	-0.072674164741505	0.0444486545533224	-0.152192973384563	0.0383940990509686	-0.130674438876952	-0.00531672934171468	-0.156299002212662	-0.004382907840476	-0.198560336705279	-0.0030862775865095	-0.133067429459518	-0.0211303596967496	-0.097500160970399	-0.0185309062292448	-0.0936805090719776	-0.00211375536022678	-0.0896851609432453	0.0170688700253463	-0.129925988787285	0.0501684572196933	-0.130200949424857	0.0349144233210639	13.3416600983496	NA
07Avi2062b	HOTU	0	7	5.9	2	-0.180316811760884	-0.0119265065882128	-0.251290267856553	-0.0178412884015283	-0.099253212669897	-0.0684766779394688	0.135213564634524	-0.0734640015579254	0.140435653315838	-0.0740066057270953	0.219917612342605	-0.0722671850957815	0.486155616990446	-0.00994844086534408	0.475114956199287	0.0260366361050086	0.295535906504669	0.0620216978635546	0.150837485022551	0.0888556008191822	-0.0632104220469073	0.0560761039977655	-0.154764370943814	0.0397556256608475	-0.130666563646825	-0.00503811695445804	-0.153294331397495	-0.00765493570274043	-0.209363477049108	-0.0135658679109725	-0.128465357735382	-0.0191150513299192	-0.0928689539721885	-0.0195845358202153	-0.086107563276668	0.00126148846093312	-0.0861999233750554	0.0218881613113636	-0.133337261654468	0.0577116081095385	-0.134072277624676	0.039282291565468	9.26893772326481	NA
07Avi2063b	TOXO	1	7	4.75	2	-0.181057405506295	-0.00560966132929593	-0.242233905501063	-0.00322943089014246	-0.105357232779711	-0.0665576736823377	0.148589909374572	-0.0832584065515333	0.155254880666324	-0.0823243967228316	0.236941134357178	-0.073595465329372	0.488631005004528	-0.00458492397472472	0.474140536729906	0.0286429481515374	0.276378645641163	0.056615250210573	0.134254947229593	0.088067157563655	-0.0680441751738895	0.0480046769309455	-0.15633096302142	0.0373113988073551	-0.132856772482003	-0.00724985060474247	-0.157713732386452	-0.00673566804368268	-0.206011021113356	-0.00354997341609249	-0.131986871158491	-0.0211593987740357	-0.0948303055719674	-0.0198699988127672	-0.0890677828011495	0.00376364141491292	-0.082435687336705	0.0217626472522701	-0.131603534646891	0.0554077176070947	-0.134661669523871	0.0381494101932143	8.99032090144921	NA
07Avi2064b	HOTU	0	9	6.85	2	NA	NA	NA	NA	NA	NA	NA	NA	NA	NA	NA	NA	NA	NA	NA	NA	NA	NA	NA	NA	NA	NA	NA	NA	NA	NA	NA	NA	NA	NA	NA	NA	NA	NA	NA	NA	NA	NA	NA	NA	NA	NA	NA	NA
07Avi2065b	HOTU	0	8.5	6.6	2	NA	NA	NA	NA	NA	NA	NA	NA	NA	NA	NA	NA	NA	NA	NA	NA	NA	NA	NA	NA	NA	NA	NA	NA	NA	NA	NA	NA	NA	NA	NA	NA	NA	NA	NA	NA	NA	NA	NA	NA	NA	NA	NA	NA
07Avi2066b	HOTU	0	17	55.36	4	NA	NA	NA	NA	NA	NA	NA	NA	NA	NA	NA	NA	NA	NA	NA	NA	NA	NA	NA	NA	NA	NA	NA	NA	NA	NA	NA	NA	NA	NA	NA	NA	NA	NA	NA	NA	NA	NA	NA	NA	NA	NA	NA	NA
07Avi2067b	HOTU	0	8.5	6.06	3	NA	NA	NA	NA	NA	NA	NA	NA	NA	NA	NA	NA	NA	NA	NA	NA	NA	NA	NA	NA	NA	NA	NA	NA	NA	NA	NA	NA	NA	NA	NA	NA	NA	NA	NA	NA	NA	NA	NA	NA	NA	NA	NA	NA
07Avi2068b	HOTU	0	19.5	82.4	6	NA	NA	NA	NA	NA	NA	NA	NA	NA	NA	NA	NA	NA	NA	NA	NA	NA	NA	NA	NA	NA	NA	NA	NA	NA	NA	NA	NA	NA	NA	NA	NA	NA	NA	NA	NA	NA	NA	NA	NA	NA	NA	NA	NA
07Avi3005	HOTU	0	34	489	7	-0.174467449362502	-0.0018428769042985	-0.218878751361817	-0.00261686488927177	-0.125742111676598	-0.0600940176586507	0.136136293914879	-0.0925379100451347	0.142376128001197	-0.0917277436801425	0.227580981328307	-0.0742232834538384	0.495722817500253	0.00236575819740746	0.473562677537596	0.0361093090738935	0.299637671923818	0.0696018229449403	0.140563795921712	0.0792559787153164	-0.0757552761879742	0.0460806823405262	-0.149264726717474	0.0359888364250749	-0.136906175570763	-0.0068539348241903	-0.160781864299361	-0.00554137225976699	-0.186473664039722	-0.00388486114976417	-0.137704912297795	-0.0163302404085202	-0.103062062448455	-0.0174687317191757	-0.0948290043825585	0.00321505181534121	-0.0911823110070248	0.017795741889381	-0.129616982781651	0.0456578785771362	-0.130915073994067	0.0370507770137369	45.498848962766	NA
07Avi3006	HOTU	0.0344229	36.5	537.4	7	-0.173223080933792	-0.00562296485792862	-0.223171277711213	-0.00864440204466305	-0.126295614373924	-0.0602142116197036	0.139926509683689	-0.0796557073562734	0.146756323383043	-0.0783860914144706	0.224493928896351	-0.0615284981742316	0.496863619107061	-0.0126247119123929	0.475221894352467	0.0239576005781894	0.300608507673674	0.0765966303673127	0.13809162499631	0.0815915593792878	-0.0798276643262307	0.0465123491190826	-0.150324027258449	0.0318647975257825	-0.135147714498142	-0.0041297930846636	-0.159904341651818	-0.00539952685466346	-0.185577880922297	-0.00671628780132986	-0.135312191788278	-0.0188474141301753	-0.10307918617018	-0.0199521992972506	-0.0989531994727638	-0.00181376354792906	-0.093592926130144	0.019145949316801	-0.127624662341644	0.0463592162244232	-0.129928640513719	0.0375074695847965	46.1474970293729	NA
07Avi3007	HOTU	0.0409955	33.5	423.6	8	-0.175375249891928	-0.00569488412900584	-0.224531811450652	-0.00344782215875572	-0.12155669618897	-0.0603500994064841	0.139446208517173	-0.0831790624516728	0.147554316006472	-0.0829862739083716	0.224927194706295	-0.0687640301151884	0.493705677046665	-0.00558437516853631	0.467248798783759	0.0296531888579386	0.308725552886151	0.0702902523531453	0.142357437049516	0.081705890577913	-0.0754853296741512	0.0491992267102641	-0.152075750733159	0.0379844739440121	-0.135952591696754	-0.011589261699799	-0.158630824759524	-0.00956658527133431	-0.188167378109594	-0.00642602959154977	-0.136613288152326	-0.0197176627199715	-0.102900630696821	-0.018916068250456	-0.0977994358833666	-7.49032455813342e-06	-0.0935821663650966	0.0201610215687762	-0.129691773868058	0.0483373299992139	-0.131602257525631	0.0388982611844203	45.0259872991433	NA
07Avi3008	HOTU	0.0328823	35	472	7	-0.175579054157858	-0.00291299485802143	-0.225691865274712	-0.00156179288832616	-0.125169714979684	-0.0585223776053497	0.1373480170866	-0.0918118067856754	0.146459927156434	-0.091831564745376	0.233474072202471	-0.0750388765032842	0.490434902004294	0.00309807705371284	0.46938458296676	0.0366922757628618	0.300060432607357	0.0714363458225811	0.14392261294146	0.0750883472483022	-0.0715162654826957	0.0449062015154251	-0.148151718862471	0.0392738597684692	-0.136235762121703	-0.00465502424215364	-0.159426122670425	-0.00294802033203644	-0.190075274723503	-0.00288156174031567	-0.138338981980721	-0.0195609320928587	-0.103966720799008	-0.0217063621385103	-0.0972994631033768	-0.00308273369363274	-0.090631307318669	0.015955072481692	-0.128246939395928	0.0504135502148272	-0.13075535609462	0.0396503177576692	46.2723902953095	NA
07Avi3009	HOTU	0.0368484	36.5	601.9	9	-0.174657940630993	-0.00309825592786508	-0.225205458220336	-0.00211499729472966	-0.129353918262698	-0.0592904655984718	0.144124135157132	-0.092297808368973	0.152621017257388	-0.091895488124207	0.236772840540355	-0.0755511887696733	0.490586928037937	0.00533743432416874	0.459660539182385	0.036853748644498	0.302566516475858	0.0665797684975377	0.145406214080824	0.0712433001392475	-0.0776669915876352	0.0493193164318861	-0.148635784862097	0.0384624353214808	-0.136001115089984	-0.00277569598621773	-0.160212904045192	-0.0022868751310274	-0.189524394998925	-0.00263414953279598	-0.136042680318369	-0.0184928496102721	-0.106318758658911	-0.0228193658866923	-0.0973375492416689	9.55915701411875e-05	-0.0913444593740857	0.0174961695536231	-0.129067455202202	0.0490304580267677	-0.130368780238781	0.0388389177215745	47.04297407184	NA
07Avi3010	HOTU	0.0371601	38	685	7	-0.171321033711566	-0.00719660976200223	-0.218398139421499	-0.0103040302928854	-0.119775629350811	-0.0594953638242823	0.143683791871707	-0.087742027745486	0.152064697024239	-0.0844079115617876	0.226340694286411	-0.068192797847097	0.487033430423326	-0.0063250317606964	0.466624410420581	0.0285691422571748	0.312533522233567	0.0709242914612384	0.143447408694097	0.0836594432351365	-0.077075592905127	0.0475909894298214	-0.153221155692454	0.0353741881119511	-0.136893386117413	-0.00454673233309011	-0.159429769059709	-0.00553438931405496	-0.183949757319625	-0.0068648576384696	-0.138450550094642	-0.018722944630575	-0.105674063728519	-0.0187941314754841	-0.102777448105128	0.00127069325169718	-0.0982504057614275	0.0232672870271961	-0.132326258690384	0.0490424049702767	-0.134184764995622	0.0384283884414187	53.7881470431462	NA
07Avi3011	HOTU	0.0327056	42.5	886.5	10	-0.176417460864486	-0.00258112895760726	-0.222373105727332	-0.00383177408359978	-0.125038326123477	-0.0601067087201339	0.144463067305934	-0.0868808531483842	0.150673879000792	-0.0845841685421537	0.223241139781574	-0.0692730340624257	0.487114293344355	0.00168675020608649	0.473970340296373	0.0319644632328002	0.304391769162519	0.0696395550924502	0.147418003582515	0.0721308312600708	-0.0726559026369979	0.0451209804197438	-0.149094106743501	0.0385222365722851	-0.139152638809574	-0.00438194606108805	-0.159650450127921	-0.0042524910008416	-0.187103066852201	-0.00352996888562555	-0.139098767362975	-0.017914168061334	-0.107559529069626	-0.0191542698463474	-0.100119447616159	-0.00130901223575534	-0.0960004261963505	0.0149835544796816	-0.127151395537435	0.0465552407380082	-0.129857868806027	0.0371959116041701	56.6865004278737	NA
07Avi3012	HOTU	0	33	410	7	-0.174431221679386	-0.0037864323675104	-0.224620233646859	-0.00427493624395013	-0.122686764039682	-0.0618959265762334	0.13738345834	-0.0853668386173116	0.147456337270611	-0.0834119991318858	0.230158400629876	-0.0681389002968536	0.491251215768643	-0.00299094065978778	0.476854618371694	0.0307980059832827	0.297289095640461	0.0728586122286028	0.140398534764821	0.0712252467497623	-0.0750192212356002	0.0494762387539474	-0.151543232957898	0.0398513820785596	-0.137266066963359	-0.00533109977293975	-0.158366864054025	-0.00504747594158157	-0.188320596107198	-0.00499884749955312	-0.140135052067179	-0.0243911967456748	-0.103525748762317	-0.0208882344291637	-0.0963963193164792	-0.00340250821627287	-0.0898115510251715	0.0187092793870104	-0.128192782293814	0.0501741080757082	-0.130476006637137	0.0408324632418452	43.8961327266076	NA
07Avi3013	HOTU	0.0362897	21.5	111	6	-0.172224580973798	-0.00523832459566646	-0.225659839609018	-0.00847922654490412	-0.127470340188346	-0.0569487241909576	0.132856594898383	-0.084704582079971	0.14238537393211	-0.0822508172767702	0.222460797836484	-0.0664120024520138	0.499346766813128	-0.0057496361057701	0.482399437333984	0.0284967123798317	0.29354002900126	0.0744171658167447	0.137432109604421	0.078565919602171	-0.0747389939934426	0.046043896770806	-0.149130830498648	0.0364501503501004	-0.134522753751074	-0.00449497147701775	-0.155997028598554	-0.00512381252403596	-0.188445397344827	-0.00630739857172304	-0.136798014442615	-0.0202620829105821	-0.102433785883276	-0.0200195867588939	-0.095886572636565	-0.000881196640877375	-0.0893629354046012	0.0215981601426307	-0.12819782864341	0.0461439614870597	-0.129552207451593	0.0351563955798393	29.075815316357	NA
07Avi3014	HOTU	0.0331943	19.5	84.9	4	-0.177228059283466	-0.00274931222230152	-0.231796556032411	-0.00545660478676398	-0.122713052713177	-0.0602281386517286	0.146675721702999	-0.0873057699407937	0.156936273115247	-0.0867687940766408	0.235217968861381	-0.0722348489948685	0.487132709503078	-0.000522489281129615	0.458922926383991	0.0310097255962715	0.304240739331296	0.0677391728876471	0.145548655734158	0.0769142829264952	-0.0697980501367426	0.0474429543763768	-0.150920575924919	0.0389547430771661	-0.136144229039031	-0.00666635389999363	-0.158547478287714	-0.00542044199062571	-0.192604477888032	-0.00565418010348187	-0.13932992142781	-0.0183521231711985	-0.103889328563975	-0.0157761081769704	-0.0974571078392367	-0.00126872021546542	-0.0905903717929672	0.017907212048999	-0.130460309047603	0.0488928453863766	-0.133195476655066	0.0395429492126298	25.6877781016484	NA
07Avi3015	HOTU	0.0339412	35	512	9	-0.17392696524806	-0.00246961427369383	-0.222797604174786	-0.00418400689415672	-0.120206853789791	-0.0612724187118139	0.137797437535039	-0.0913254593901284	0.149048701314785	-0.0894513685448299	0.234873039402358	-0.074115921636948	0.496453952308049	-0.000868264231453492	0.468246535602265	0.0337334331215894	0.296224304984855	0.0703475714539314	0.136396906368291	0.0795954803863362	-0.0745349389726721	0.0486364162366823	-0.150026282200785	0.0397561266766085	-0.137098178805301	-0.00515129063009204	-0.158429844510353	-0.00428085281345381	-0.187282381004424	-0.00354560581382661	-0.138499101791061	-0.0202230746119081	-0.107184671972988	-0.0184063010761923	-0.097464778893045	-0.00109517430074781	-0.0910950056536104	0.0165736938220815	-0.129300207674305	0.0493238321326612	-0.13119406282446	0.0384227990993545	47.6872551673698	NA
07Avi3016	HOTU	0.0314803	35.5	394.5	NA	-0.176056332936024	-0.00821665455759247	-0.228249703658054	-0.00594734452041423	-0.122462020952166	-0.0613760413622856	0.138672574053169	-0.0813424250442494	0.150528227530074	-0.078647972594885	0.231585275842098	-0.065983767802525	0.485535531796128	-0.0121776919720823	0.47295299894011	0.0224804673948677	0.303132267406254	0.0766630853011175	0.140283303717609	0.0890977557944292	-0.0724492883674725	0.0484124840494789	-0.151509909169301	0.0386614955165667	-0.137005934274445	-0.010331102268565	-0.160853031881498	-0.0087420467180921	-0.189215280367445	-0.00724085570795135	-0.137981733124086	-0.023490049699987	-0.0994376549500426	-0.0206868659558315	-0.0941623727295947	0.00364258908230158	-0.0903452467898684	0.0184993233589877	-0.130341288640643	0.0481071569195641	-0.1326203814448	0.0386184607871476	46.4983526829128	NA
07Avi3017	HOTU	0.0356314	20	86.8	5	-0.17464371487085	-0.00424373677189295	-0.236882345675048	-0.00266070908914991	-0.124757296375451	-0.0604626420446569	0.13158602392187	-0.084035153948064	0.142954785621665	-0.083544114322779	0.224352189962577	-0.0672146801115804	0.496887586060515	-0.0041884615181158	0.475870072707856	0.0319211546463572	0.297546887969181	0.0731009760827292	0.139787978163394	0.0776770229660831	-0.067739080353165	0.0478319000529014	-0.149607064334976	0.04239752913734	-0.132835495398612	-0.00528544857079701	-0.154707461927434	-0.00433181423596058	-0.192705634182019	-0.00360012096611962	-0.135332984852244	-0.0243766046278308	-0.101639018203856	-0.0243450409488373	-0.09481686315964	-0.00649084024479614	-0.0877256095551347	0.0161208044852133	-0.126682282312643	0.0500318460305107	-0.128910673205986	0.0356981339994454	25.0726317797141	NA
07Avi3018	HOTU	0	20.5	103	6	-0.177935774219127	-0.00242982475481326	-0.239026129824007	0.00112507017342203	-0.125453404124092	-0.0600607282989444	0.137677280883519	-0.09747065582683	0.146105351225502	-0.0959492190608445	0.223718915146931	-0.0813268621029169	0.496067528345188	0.00883442752270631	0.461503331801809	0.041474883894493	0.297455622339814	0.0690401870107125	0.146767085265254	0.0764135381964096	-0.0632206740462243	0.0464095212559047	-0.150397369071218	0.0413743626531676	-0.133305391165354	-0.00679215721094904	-0.157430474178094	-0.00331477317132502	-0.195315380705842	-0.00192146021425072	-0.136137320866068	-0.019769436588699	-0.0983013749805868	-0.0189371056701568	-0.0919475835927007	-0.00410097416428611	-0.0821698518021763	0.0170452972209385	-0.128356357141029	0.0516568021285523	-0.130298029291496	0.0386991070077091	25.7559639271338	NA
07Avi3021	HOTU	0	21.5	111.3	4	-0.177204553567567	-0.00216687413914023	-0.226271527672723	0.00282928272050629	-0.121382533498001	-0.0602234209051605	0.1362510847568	-0.093197013215422	0.144181426065302	-0.0916019993791443	0.229052446553316	-0.0753989107983951	0.497987667092018	0.00623811573674502	0.469200295908721	0.0379475281515677	0.295333738916688	0.0691477663284352	0.144933919513343	0.0740216923886136	-0.0734644368891186	0.043612127928653	-0.143638307683174	0.0390977754684337	-0.136252427875766	-0.00369036145842951	-0.158865073053313	-0.00220254219856354	-0.192249895236722	-0.000152332208819849	-0.137356387101013	-0.0216668041725729	-0.106087325014741	-0.0194230272645146	-0.0976422138549726	-0.00298800109844305	-0.0901076854002777	0.0163781261126167	-0.127325321918428	0.0464240815780414	-0.12909289004037	0.037014790424993	27.8769083277913	NA
07Avi3024	HOTU	0	19	70	5	-0.17565264351612	-0.0025203228141237	-0.23247764578879	-0.00221331895619626	-0.124560436728888	-0.0578040558701923	0.137633368718327	-0.0886868904561335	0.148374778326688	-0.0869977081219206	0.230389161751198	-0.0735643757366982	0.493826807599406	0.00235824648459796	0.473111718399373	0.0332827467951652	0.299447485011433	0.0703849437806496	0.133838547638217	0.0728749482559241	-0.0713176003557786	0.0451669574564361	-0.146607625474906	0.0382387979199195	-0.135424359443259	-0.00561592179957905	-0.156018097373927	-0.00456774977320881	-0.191320217285634	-0.0028408279680449	-0.137122395726887	-0.0183858886315498	-0.102839562320014	-0.0181743952876444	-0.096285472377653	-0.00334582387388407	-0.0878530620025825	0.0154397041264951	-0.127253521342394	0.0499004980091594	-0.131889227707806	0.0370704364608286	24.3032369202733	NA
07Avi3025	HOTU	0	37	602	7	-0.175278864799363	-0.00478497846818545	-0.222899189515211	-0.00681147574447903	-0.128211706708068	-0.0584686164262764	0.142627999916415	-0.0838775123544117	0.150402290251461	-0.0811644722782135	0.232000949314282	-0.0663018925307529	0.485230008421234	-0.00437079999881681	0.469505747404505	0.0272170199942229	0.31001598492241	0.0710430132148693	0.142184483464531	0.0792219991670226	-0.0767720086669175	0.0472038609837396	-0.151037997276124	0.0330283659134559	-0.137059199168799	-0.00544349911299193	-0.161854317071135	-0.00460956906018594	-0.187091054854904	-0.00580159440640152	-0.140171554955146	-0.0208449634688197	-0.104349409217289	-0.0190218977556237	-0.100409857978275	-0.00282126010222673	-0.0919557594434623	0.0157418697500056	-0.126341227855267	0.0500914976520292	-0.128535316184877	0.0407749050320402	48.1676750759366	NA
07Avi3026	HOTU	0	36.5	598.5	8	-0.173307003143616	-0.00491456974171617	-0.216196236855419	-0.0118482677650294	-0.11714552187141	-0.0575252874855723	0.131204587764221	-0.0858910706574455	0.140512744838784	-0.0857071537682574	0.224589943240471	-0.0722189647947852	0.495666214982732	-0.0060194211325129	0.471676428921569	0.0313873222804918	0.307847821488769	0.0740756547547996	0.144039865285071	0.0846243165419455	-0.075000709810569	0.0521881948857597	-0.152348778307233	0.0372585999622101	-0.137385587339461	-0.00583677338822406	-0.160260498770719	-0.00736392729539285	-0.183948071621609	-0.00760156761779123	-0.137656823706081	-0.0164018956835636	-0.106004854638722	-0.018906024350678	-0.100933072096846	-0.00254377757126111	-0.0923611064191474	0.0183803273807869	-0.130925598440604	0.0481264593079367	-0.132063743500181	0.0367378261382996	48.143612139555	NA
07Avi3027	HOTU	0	24.5	150.1	8	-0.175884052783239	-0.00364708559991604	-0.231998624744652	-0.000117767164830719	-0.126371023804855	-0.0601237229369872	0.132707525086065	-0.084129657652366	0.142978458693492	-0.0829487450053672	0.22260083298676	-0.0649928548573101	0.493638150857173	-0.00626577880873836	0.476813344518189	0.0305444551735657	0.301010826456842	0.0782457786658548	0.143646128851792	0.0779677928736827	-0.0703761607802936	0.045564967760193	-0.147147991720505	0.0391559523780452	-0.134058294927668	-0.00874190389657253	-0.155423638578229	-0.0066333839693791	-0.191482746801666	-0.00340951432120626	-0.137388454006782	-0.0225103757714368	-0.102179973222334	-0.0230466080862388	-0.0943251669154673	-0.00488924400002692	-0.0900561396367013	0.011985391176882	-0.127368511183976	0.0499992156408289	-0.129334488343944	0.0379930884013239	29.8346546166998	NA
07Avi3028	HOTU	0	36.5	566.8	10	-0.172565562201193	-0.00208341818584299	-0.219074929398264	0.00670155102542394	-0.129499312699132	-0.0572613978362718	0.134595299711794	-0.097826873983519	0.143459599986255	-0.0958523288815856	0.229025308265683	-0.0779553698097833	0.496559518589107	0.00981933998406073	0.475374584166174	0.0418695691359827	0.296169572117093	0.0700324232400916	0.134065534681813	0.0696190149680194	-0.0703175842483916	0.0473525008606682	-0.148093532372757	0.0398686256652235	-0.135936857019028	-0.0070753194827484	-0.156965769152455	-0.00263435289465299	-0.185562304267249	0.00164177495307193	-0.136091119417278	-0.0204396446698865	-0.105278509233869	-0.024222136242128	-0.0998890556807768	-0.00584475707384487	-0.0950126311961524	0.0156390057490966	-0.126029745651528	0.0492565313502725	-0.128932504979847	0.0393952621283524	50.8835807800308	NA
07Avi3029	HOTU	0	29.5	280.7	8	-0.176226161058733	-0.00587234967359109	-0.227139016779159	-0.00771151366792047	-0.112072144196366	-0.0590135443004026	0.138191384984836	-0.0867703498145142	0.147466461287516	-0.085566104216828	0.225398493928843	-0.0713422170646467	0.491182555222877	-0.00498873162997836	0.471713851703712	0.0278791235896932	0.302160045671619	0.0741039931798024	0.143438909586095	0.0838986567541316	-0.0729277767016854	0.0497036222124542	-0.154412495373076	0.036349962143848	-0.136600741392533	-0.00683020571913461	-0.157592503824844	-0.00667079906140486	-0.188708177944599	-0.00716009989980478	-0.138016841811619	-0.0189975336229818	-0.103694227108678	-0.0184247281560542	-0.0966916892091725	-0.00142662876197651	-0.091072133097174	0.019386397480513	-0.13174239170333	0.050611092261048	-0.132655402184529	0.0388419579677477	36.7198420331814	NA
07Avi3030	HOTU	0	22	123.4	6	-0.17752753094616	0.00182291370117316	-0.233585039083811	0.00269278419503189	-0.130080898986496	-0.059650295513338	0.142095677379064	-0.0981570879624093	0.151021873165212	-0.0967336502964036	0.229601508956973	-0.07976674036951	0.493392587128401	0.00875255864342222	0.459865012220632	0.0401437110510935	0.294129602477942	0.0735068042925599	0.150335820774167	0.0744746315557333	-0.0666825823928252	0.0438971623228842	-0.145341048086627	0.0417252276596524	-0.136532710081381	-0.00547886687598273	-0.15880097901996	-0.00375044717976725	-0.193312766486762	0.000117910732275481	-0.136605492265514	-0.0165805130410924	-0.104269155177673	-0.0189526511029971	-0.0988768708281308	-0.00868965312865564	-0.0885982617022443	0.0112870655079235	-0.122978338094462	0.0505708356858961	-0.127250408950344	0.0387683001225103	28.6666010756169	NA
07Avi3031	HOTU	0	27	238.8	6	-0.174781491458565	-0.00346870252339347	-0.228135707497721	-0.00653884392447616	-0.118124940569775	-0.0601511549784296	0.136042838595769	-0.0951231605630573	0.145034108414873	-0.0936912736385035	0.221337354984647	-0.0785338951206586	0.493062076182609	0.00185837982695082	0.468874689000797	0.0332697915961933	0.306541695132914	0.075684988764007	0.138893888670767	0.0833219124063428	-0.0709239076694602	0.0492017200022799	-0.152709633375446	0.035914839855962	-0.134791633255452	-0.00553273116827971	-0.15696665619714	-0.0061390091572014	-0.188055546937878	-0.00562298307856186	-0.135565640844381	-0.0170136902961204	-0.100645463615471	-0.017645819404841	-0.0941567708301667	-0.000372785672183229	-0.0891773669894703	0.0233373268874641	-0.132288993163592	0.0489308759901499	-0.133462898577856	0.0383142141963566	35.4514565829147	NA
07Avi3032	HOTU	0	32.5	365.8	8	-0.175940519998259	-0.00179217852365811	-0.227148413578476	-0.00161666802700983	-0.118629932509608	-0.0591741063358781	0.143376032802195	-0.0927095675838897	0.145919969582685	-0.0923160891225687	0.230780533513225	-0.0738400524165372	0.4902990591779	0.00565402864979045	0.46910357519473	0.0389132205387921	0.299691546542169	0.0645944914338392	0.144872587227346	0.0714833387400434	-0.0695456864956139	0.0485969996509024	-0.148363197120176	0.040207650925583	-0.137039040938892	-0.00478635874045405	-0.160298264044206	-0.00324473906143242	-0.188222195868763	-0.00249502403512197	-0.137625480872916	-0.018745850787698	-0.105046735789255	-0.0195499908447706	-0.100636969089392	-0.00436553384294016	-0.0927973540850122	0.0145878248939668	-0.130894693087306	0.0501607501944241	-0.131854820562373	0.0404378542946173	42.3785050887568	NA
07Avi3033	HOTU	0	20.5	100.5	5	-0.177761412164232	-0.00533613386297606	-0.231748879545379	-0.00939041662828788	-0.122150287331585	-0.0618189656312388	0.137621435531481	-0.0865963071310072	0.148134985306768	-0.0856158383034015	0.228627883519842	-0.0696853001107677	0.492216582911655	-0.00472465602144314	0.474457047617684	0.0292959052502784	0.294606565835696	0.0722715648201077	0.141723009422593	0.0807647016802426	-0.0738446232775645	0.0475752207347493	-0.151975031459429	0.0395686246775201	-0.13369312566551	-0.00498819813035583	-0.157536950464639	-0.00571111136779387	-0.194665626765876	-0.00709266567038193	-0.13491230143273	-0.0174477000206148	-0.099729577246465	-0.0138665011232012	-0.0935848786793335	0.00113332177489191	-0.0870047935454106	0.016613954761511	-0.128562730116777	0.0489954061404768	-0.130217292450788	0.0360550941616919	26.2128418203353	NA
07Avi3034	TOXO	0.9834336	11	14.3	2	-0.181073028873628	-0.000776700882531235	-0.239711187148585	-0.00313382129978504	-0.116054536960372	-0.062969356603084	0.145740478465278	-0.0828791862183708	0.153912433020602	-0.0809810616713768	0.232511969571974	-0.067583033923411	0.495439271824827	0.000333985807908143	0.483014606113331	0.02958058098358	0.272460936705185	0.060398603719228	0.128466323900849	0.068029150873741	-0.0623237716423712	0.0451354327746565	-0.149450288797433	0.0413510220668227	-0.134325730333579	-0.00427329422410223	-0.158479381854069	-0.00392080198381036	-0.203480709867851	-0.00366255966022297	-0.1343667284353	-0.0207355453508711	-0.0988027713415037	-0.0174439425179036	-0.0916692690237877	0.000334442980437499	-0.0840552125444687	0.0203224471643437	-0.127692221987844	0.0475090438671044	-0.130061180791252	0.0353645940976471	13.7015296381117	NA
07Avi3035	HOTU	0	9	7.6	3	-0.182598452563724	-0.00675448952620565	-0.249697014153527	-0.0119132758755287	-0.117246427118125	-0.0658781282204721	0.135300693387414	-0.0853588693810479	0.142989354324861	-0.0844932156970568	0.227098503422318	-0.0708309769760687	0.488974916026712	0.00237533532497476	0.468685753522711	0.0336312360438415	0.297823314790375	0.06170978854698	0.149000755189495	0.0749007301324062	-0.0631913962855348	0.0498124997918158	-0.146583795683995	0.0404234867577594	-0.132851285453761	-0.00175247040945171	-0.156050445755946	-0.00316656054797161	-0.209412814351191	-0.00797667667753312	-0.130720445616245	-0.0206784050247052	-0.0943765277762282	-0.0189822334113464	-0.0888187066762978	0.000809354887898142	-0.08332747432129	0.0211923786438694	-0.126224361670749	0.0511007779691386	-0.128774143237273	0.0418297136487041	11.0842825298638	NA
07Avi3037	HOTU	0	11.5	15.4	4	-0.179707840263648	-0.00431922332701948	-0.243779927308155	-0.0118581517843371	-0.110651469266927	-0.0627252690072435	0.140038016094275	-0.0812930889746744	0.145739422242101	-0.0813551476262177	0.225056631448509	-0.0701807714744648	0.493209784105905	0.00229462637442921	0.470721348178043	0.0316833812917177	0.299941189160868	0.0576177445732899	0.142952997207001	0.0700971279172712	-0.0689152314693788	0.0464271209788953	-0.150704340312166	0.0409817325978772	-0.131569528198838	-0.00547676373425609	-0.155662818151287	-0.00711520703257052	-0.200034669812848	-0.00916648691959996	-0.129786281380255	-0.01626677267511	-0.100645761069141	-0.0165839613385544	-0.0934636181998139	0.00297836592985139	-0.0881957348578835	0.0212944002714768	-0.132856305805072	0.0509244943892119	-0.13168586234129	0.0420418495700274	13.8374768497644	NA
07Avi3038	HOTU	0	11	13.6	3	-0.179662725880299	-0.00365679280794843	-0.239608383294485	-0.00253233892199298	-0.122788554223249	-0.064166760364644	0.133895741586245	-0.0913845616120583	0.144225579168247	-0.0912560989018523	0.221876871056774	-0.0782526628905255	0.500470333004599	0.0142212358153755	0.467992411882413	0.0414223714665328	0.297021728107907	0.0592344333656142	0.139352189846395	0.0637950682761581	-0.0610256700703917	0.0423232311245904	-0.150065610083393	0.0410289288021008	-0.132907018510231	-0.00235073206549588	-0.154988116284629	-0.00108263142753712	-0.201726556413367	-0.00189761739186234	-0.134458987030362	-0.0185216652610366	-0.0959824819231399	-0.014957762303472	-0.0925007487731589	0.000161952370495816	-0.0859862307477665	0.0176334374871223	-0.125657601128565	0.0500043295394962	-0.127476170289539	0.0402346357009396	13.3773027360643	NA
07Avi3039	HOTU	0	15.5	38.6	4	-0.175643386941407	-0.0055319246883296	-0.233291635522605	-0.00966960484041294	-0.121262833508748	-0.0582064471921056	0.133114978041359	-0.0811446778363911	0.138812623464929	-0.0805806470441062	0.220554191904955	-0.0662122251299106	0.501221444904495	-0.00599923509050011	0.476862171886764	0.0287254552169639	0.297861701507684	0.0722016579382889	0.142338395194493	0.0792967160016695	-0.0728902427369003	0.0449143517503635	-0.146805806663602	0.0360280481533219	-0.134000863572791	-0.00350175362573739	-0.155288817496307	-0.00508608244938397	-0.194341502036027	-0.00685987587911933	-0.132929290014858	-0.019610029891462	-0.10185122406811	-0.0165334982971804	-0.0966046333835508	-0.000845851244157904	-0.0899066904547968	0.0160315579201369	-0.126492087744942	0.0474537645267719	-0.129456492760034	0.0351303017012809	19.7657589800636	NA
07Avi3040	HOTU	0	10	10.8	3	-0.181768452440268	-0.00858926988261633	-0.245713257644996	-0.0124560285653516	-0.104628703934738	-0.0672089463286344	0.138098898097815	-0.0803594207314229	0.14567037016875	-0.079428122980735	0.221472838663737	-0.0672165404905173	0.496030104395701	-0.00647803373662029	0.473859138842339	0.027847766355184	0.2933190438559	0.0634862695625853	0.138902078445251	0.0803461422454532	-0.0668801545917315	0.0488592711277887	-0.150728518811561	0.0392122664240169	-0.132299122595108	-0.00370405127504425	-0.156700053126537	-0.00470613286572415	-0.202673507434563	-0.00911692781938879	-0.130401427979478	-0.0176875534235792	-0.0937737078466448	-0.0153148495425579	-0.0903837152637564	0.000829590578507617	-0.087433047220522	0.0216293482300426	-0.131229185221861	0.0508072719688584	-0.132739618357731	0.0392479511497554	12.5304420172832	NA
07Avi3041	HOTU	0	37.5	594.2	8	-0.175424534969548	-0.00649718778390004	-0.221512758818827	-0.00589461826654203	-0.129349125102169	-0.0599996027150187	0.148969908467608	-0.0849026136999042	0.154076071657503	-0.084353705899899	0.240625547539142	-0.0643631584586466	0.487005613111699	-0.0025762631164169	0.46791625247902	0.0285356036573084	0.297638527348884	0.0666915606846163	0.143049458036119	0.0732275908736462	-0.0713072766008495	0.0459098173369615	-0.149960063880469	0.0346405885120412	-0.138016782001148	-0.000908527073824416	-0.160157105069178	-0.00271864141565173	-0.188713320909633	-0.00382920557813412	-0.138897610361422	-0.0175673820276292	-0.111630700235769	-0.0160610890730898	-0.0991767562438596	-0.00168469946685723	-0.097149589242868	0.0205475310059423	-0.126775521510353	0.0462877243093284	-0.131210233693884	0.0355162781956696	55.6372613259318	NA
07Avi3045	HOTU	0	25	178	4	-0.178474372778882	-0.00164093442468784	-0.236008598735682	-0.00033569980342542	-0.125324860766586	-0.0614925472829886	0.140511657837457	-0.0907108676423124	0.146278119542854	-0.0900387911343777	0.236447307377015	-0.0713469359214556	0.492768588882823	0.00556048730328679	0.462110938134659	0.0373311617205056	0.294811006487272	0.0650721575284545	0.148868467763284	0.0709261209876616	-0.0658777908347954	0.0473416233549111	-0.147227910049502	0.0423642596196101	-0.136904777608658	-0.00490997740097026	-0.161017724156339	-0.0036289678897243	-0.19450889845717	-0.00182507034022329	-0.142827179170823	-0.0243035619693485	-0.102749601836565	-0.0236207631255745	-0.0924304403444728	-0.00271768699830327	-0.0842485007870963	0.0158734299649725	-0.125741449678519	0.0512289980207606	-0.128453980820274	0.0408735654332288	32.3138354655853	NA
07Avi3047	HOTU	0	9.5	9.4	3	-0.182041405812545	-0.00450950887178323	-0.250315610890988	-0.00919629207628248	-0.113470009186479	-0.0673214471265357	0.145903863868709	-0.0821816320722559	0.155416979054551	-0.0806031126624544	0.225262927244923	-0.0665070936398588	0.492841929412225	-0.00468785591727194	0.474979147959295	0.0274380455065185	0.288366174709299	0.0682821435632174	0.129551391866931	0.0722575586889151	-0.0657513318846821	0.0408533774812802	-0.145262602673612	0.0396908225223976	-0.130252445214853	-0.00243281547673713	-0.155537648882902	-0.00412199055215569	-0.205436451967556	-0.00626101156784928	-0.131948843568078	-0.0156223663209113	-0.101013943234462	-0.0147502266117816	-0.0923246397127795	0.000100947136390644	-0.0873117718494296	0.0182270386475895	-0.124726956810645	0.0503669396470578	-0.126928752426922	0.0409784797025107	11.8280227363109	NA
07Avi3048	HOTU	0	10.5	11.8	3	-0.179242389389493	-0.00602327588439578	-0.237846728386689	-0.00986238085078844	-0.125621321366567	-0.0608976296389575	0.14498963011229	-0.0762361095087062	0.152767660664418	-0.0756208641088803	0.228926888241021	-0.0642980336261897	0.495506170535087	-0.00546327577992592	0.471754856405508	0.0264236019113657	0.291699309687939	0.0641628679708138	0.141077998067727	0.0721617163815582	-0.068230136945273	0.0410255372559791	-0.148124808472745	0.0379611877723647	-0.135162603722579	-0.00288286081246759	-0.155914716540388	-0.00365857639429107	-0.199481957723954	-0.00627360936831208	-0.133912856501088	-0.019995811788606	-0.0991936664873034	-0.0154140453758345	-0.0947283987046154	0.0012505491897555	-0.0902502933073678	0.0168772171740912	-0.128532579574509	0.0485843682615454	-0.130480056591419	0.0381794272198816	13.7557947292415	NA
07Avi3049	HOTU	0	10	10.2	4	-0.17935142141795	-0.00180331366072866	-0.242107594519984	-0.00213766116365202	-0.106880019657846	-0.0620445580902786	0.137606308751257	-0.0876366752778841	0.144082714814101	-0.0867655467883975	0.225218764080341	-0.073203857211011	0.493596070195115	0.00645590349686513	0.475105458323948	0.0370447586793025	0.292835142520669	0.06176360699538	0.14514737738589	0.0672458699507918	-0.068828613452034	0.0444094162879647	-0.150988545666196	0.0408706046675592	-0.134867768282809	-0.00344035482443037	-0.154424281853371	-0.00309834704777627	-0.200630252782769	-0.00271984041133731	-0.136004527319733	-0.0182936982792165	-0.101130887027391	-0.0167916127712745	-0.0922846464767657	-0.00219837997223602	-0.0883707077295694	0.0169198094077383	-0.127599990469344	0.0477997542140184	-0.130122579415559	0.0376241217986029	12.6065864857286	NA
07Avi3050	HOTU	0	10.75	12.2	3	-0.181643779972677	-0.00568226222604578	-0.248261933762597	-0.00649526520251808	-0.114466636810517	-0.0640248504611521	0.142823322683529	-0.0833337355025952	0.151791326480245	-0.0826317777535203	0.228261771928105	-0.0692187351864266	0.49102362782325	0.0032305296796742	0.460637588994575	0.031552137917733	0.301083622096343	0.0610970138557546	0.14836194351946	0.0715352589781199	-0.0626932023926895	0.045607143054914	-0.148785126751188	0.0419494268754537	-0.135875550942636	-0.00419050235742846	-0.15771832926251	-0.00347942370851461	-0.202509865610941	-0.0054999321138979	-0.136856804074166	-0.0190671448789575	-0.0985188158656971	-0.0168365450545768	-0.0960482823941766	-0.00200838516820108	-0.0870110746340027	0.0160846707591572	-0.125097528766866	0.0521112547513232	-0.128496272284844	0.0393011237417047	13.1501648778005	NA
07Avi3052	HOTU	0.1085838	13	26.1	4	-0.178237608125504	-0.00579756719255441	-0.237400982347863	-0.0106094984549665	-0.120318670618537	-0.0648724044170378	0.126861962940439	-0.0899061207646793	0.135891774994244	-0.0896028651463025	0.224587332121864	-0.0724991345807598	0.497423168037834	-0.00344628683995202	0.483813107466493	0.0316916216466405	0.289038201534577	0.0776953153665833	0.129584508467871	0.0813802471464982	-0.0659609972757227	0.0493880910454737	-0.148187450981365	0.0415416142475197	-0.128028232052357	-0.00354634456197058	-0.152822308248026	-0.00550902401923254	-0.199100095023782	-0.0070632090634136	-0.129095857099544	-0.022227192351391	-0.0980748316407345	-0.0206203879098579	-0.0919468907894308	-0.00120459558173768	-0.0847091769075498	0.0188134669520425	-0.125465534068755	0.0547346983435932	-0.127851420384153	0.0416595761355046	16.0869043573092	NA
07Avi3053	HOTU	0	10.5	12.2	3	-0.179891944948303	-0.000233590655215268	-0.255820325892047	-0.00426959265421538	-0.130172312267228	-0.0685209115097625	0.135522200257599	-0.0902799303073916	0.143234844503553	-0.0891054281343226	0.228668884388401	-0.075000528514698	0.494531030698039	0.0129715232978206	0.468474512034552	0.0402958753767316	0.286408338899492	0.0589614254353914	0.149994988075245	0.065101244227869	-0.0629770358861927	0.0428871893390155	-0.146609905918792	0.0430149534668998	-0.12947406043129	0.00028252933884462	-0.153199697319971	0.000318774481506852	-0.2042134411449	-0.00197586215063749	-0.130685713875588	-0.0163236042260987	-0.0956931178504836	-0.0181564885781764	-0.088551867441149	-0.00274569814333283	-0.0831900397984654	0.0126678106772106	-0.121687113642878	0.0500945871337085	-0.124668222439595	0.0400157220988522	12.9444463654152	NA
07Avi3054	HOTU	0	11	14.2	3	-0.179901459930531	0.00121600848075398	-0.241587273246443	0.00754035024129703	-0.120352487115103	-0.0632684718313042	0.13745326301975	-0.102682734786389	0.14728468327391	-0.100294561655799	0.227956315138195	-0.0832878259610405	0.498753659189562	0.0186898091324589	0.464816165121462	0.0486935367681452	0.283255007618515	0.0619344660968498	0.141667160772543	0.0646287620609299	-0.0627581978784727	0.0401909788800109	-0.141434552815901	0.0468386361562435	-0.13312713376591	-0.00379447772833345	-0.155741999501788	-0.00130393078359382	-0.203021393124161	0.00423121776298475	-0.136559233547069	-0.0217559645058773	-0.100548083033157	-0.0239863799895993	-0.0939974015466595	-0.00453908315840657	-0.0859119228071667	0.0143639564555562	-0.121722725108235	0.0541893069055327	-0.12452239071334	0.0423964014595801	13.4685758101884	NA
07Avi3055	HOTU	0	10	9.7	3	-0.179105409590125	-0.00489222722108275	-0.245026651284604	-0.0138706726567752	-0.114900496212321	-0.0644896035211436	0.131966189275006	-0.0821624149910809	0.137390619963787	-0.081648789573761	0.220515952237172	-0.0693994135960107	0.497341096035784	0.00114427160028796	0.483153669445641	0.0353758202427306	0.291410726816962	0.0604573832448425	0.139385125428643	0.0706912598263347	-0.0645509235793824	0.0453607078357183	-0.146613914605185	0.0392322932408241	-0.131473144612308	0.000712562589087888	-0.154307116046924	-0.000902221094777135	-0.202430461551887	-0.00710081651555781	-0.131999315552398	-0.0168510657819422	-0.0983164827402181	-0.0142090312634376	-0.0925487863881011	1.97585010327632e-05	-0.0880714263406685	0.0163155954575521	-0.124990099281963	0.0478474742783734	-0.12682915141691	0.0383691293987844	12.5589604439321	NA
07Avi3056	HOTU	0.0207106	10	9.8	2	-0.182225356343756	-0.00741620107679798	-0.2528862236003	-0.0133254778984208	-0.110289690082429	-0.0668001788260648	0.141058723114021	-0.075602574679489	0.145215244717347	-0.0752549701605699	0.225139542873682	-0.0612462198006938	0.490021686066179	-0.00665613646950647	0.474988537929173	0.0229553967982667	0.293600258217542	0.0648148115895281	0.140971074678051	0.0755945817974241	-0.0635619704483387	0.0501185654691468	-0.149766343152491	0.0423862065011621	-0.131870982468291	-0.00268193108448937	-0.155727531122552	-0.00520022226868939	-0.205692691492195	-0.0083323460948857	-0.13286113757037	-0.0221230963241972	-0.0909936091610172	-0.0160057745680636	-0.0890059326450094	-0.00223637596806435	-0.0852875998462575	0.0158633464947203	-0.129159378973282	0.0524807228672741	-0.131666620689706	0.03866787370241	11.9493185257365	NA
07Avi3057	HOTU	0	11.5	16.5	3	-0.180221928592296	-0.00249690711343661	-0.246795268401448	0.00123152398564835	-0.122796568749876	-0.0614538414202441	0.133134715885608	-0.0896779264186196	0.140605141661103	-0.0881583148202135	0.21610470273589	-0.0784016898584463	0.501431093406194	0.0112234833598679	0.47113059898965	0.0416236885496377	0.29727588175572	0.061804603509456	0.138949918557499	0.0698964314346252	-0.0635851703656709	0.0459679314427207	-0.142622514570413	0.0390702499302871	-0.132560372644634	-0.00198159431430833	-0.154809717733958	-0.00121740172644449	-0.201222879026595	0.000543910727705352	-0.134831413609251	-0.0206476876757243	-0.0961471318138377	-0.018068734747095	-0.0895430043994338	-0.0077010758573055	-0.083979870804938	0.0100787769883739	-0.123820015415141	0.0498965844439292	-0.125696196864172	0.0384679895795865	13.9783637167562	NA
07Avi3058	HOTU	0	13.5	26.3	4	-0.179600900652786	-0.00384841064341517	-0.244797657277315	-0.00611392939774148	-0.119280364550413	-0.0600684850062464	0.133737437713452	-0.0850492636837608	0.143446138947725	-0.0850049621358612	0.221417472894304	-0.0760161210332098	0.500386354073556	0.00838604055899185	0.469477714827391	0.0366107441226752	0.296970118707936	0.0604894413943421	0.141011239026839	0.0690668479870818	-0.0625494980855725	0.0435770832030944	-0.149734672083423	0.0411062684972089	-0.133358828020747	-0.00531678240448149	-0.156767543529182	-0.00479383146151879	-0.199670105761008	-0.00485839774434135	-0.135193490137032	-0.0172907215241496	-0.0969340435847723	-0.0175359852076924	-0.0914943426498086	-0.00202939857720623	-0.0843285665603506	0.0147445976787028	-0.125336234208985	0.0537079734435772	-0.127400229089806	0.0402372919339505	16.9110565310545	NA
07Avi3062	HOTU	0	10.25	10.1	2	-0.180911390270207	0.00301094919510788	-0.246067890918385	0.00897099173811752	-0.123738526460842	-0.0652997700131551	0.141204256053401	-0.089355613249131	0.151591404031995	-0.0871698493250261	0.225866314086744	-0.0730295742356516	0.497199240780828	0.00916136983006095	0.466926618573092	0.0420486131076909	0.289398629469829	0.061737076798934	0.140227089980119	0.0643214200930538	-0.0628759949046784	0.0376845473661322	-0.144220420258594	0.0444533638989071	-0.133210723239093	-0.0058635835234906	-0.155199424671973	-0.00206027161985528	-0.203574484858239	0.00414323278077934	-0.137850597926181	-0.0229419892786649	-0.101670606950377	-0.0242086536989496	-0.0943327448123323	-0.00726504360873624	-0.0842699360903395	0.0100833683067075	-0.120559422919504	0.0524672785134945	-0.123931388695264	0.0391121369236746	12.246161540437	NA
07Avi3065	HOTU	0	19.5	85.1	4	-0.179576768450676	-0.00398698962807581	-0.237222769252796	-0.00148585982793722	-0.1222696932428	-0.0611887844148923	0.132674291300064	-0.0894946373767819	0.143893071456925	-0.0871310793468457	0.229872355682965	-0.073264390601568	0.487628069217639	0.00256874241104773	0.47357725885563	0.0351981078441793	0.300738398858276	0.0714283765946226	0.146556039187173	0.0754137641160658	-0.0668021376172422	0.0446702775195844	-0.145098867009347	0.0381340460493513	-0.134987980854993	-0.00499168097890752	-0.158504117532009	-0.00320890949783594	-0.196235971507166	-0.00207774057206367	-0.136343778528073	-0.0208019878987237	-0.100811566883359	-0.0212249014640487	-0.0932929277489164	-0.00338391939258957	-0.0881145717211454	0.0179184117526942	-0.126891624177711	0.0497322589310345	-0.128786710032436	0.0371768957816903	25.9204034769121	NA
07Avi3066	HOTU	0	20.5	89.5	4	-0.177917326231773	-0.00262238658765373	-0.232371130917522	-0.00356705818340013	-0.118062678668083	-0.0570563508847099	0.137937348728103	-0.0803312788449235	0.148214324770929	-0.0786205268997047	0.221482255312926	-0.067993744381507	0.495526182674732	-0.00303454266864339	0.477458754311832	0.0287825957112846	0.29833552895728	0.0680136210626143	0.139064784859324	0.0754145861299329	-0.0677909123353397	0.044333081217587	-0.149958263537644	0.0373410140071924	-0.136000887990156	-0.00738868356783553	-0.157861324985874	-0.00633786379597417	-0.194445217878552	-0.00473417509200638	-0.136084880366694	-0.0189915273768506	-0.100830085716226	-0.0192467349824854	-0.0949123666749732	-0.00322325512750277	-0.0880730469026872	0.0168101327862515	-0.131587170428798	0.0474726186290881	-0.132123886980802	0.0349804788492464	26.2924730971656	NA
07Avi3067	HOTU	0	26	181.8	6	-0.174728536582772	-0.00166583530813559	-0.225529118586053	0.00749721053674234	-0.126094185747155	-0.0541506131041241	0.133511439122874	-0.0938021454221509	0.141704986929221	-0.0917812746476685	0.225700809106068	-0.0784114882244931	0.496412653552164	0.0149313926454711	0.471556321578126	0.045934710909358	0.301149697878279	0.0603907370025912	0.147585889606822	0.0635097555922714	-0.0708863723848923	0.0414046491955045	-0.143742553752644	0.038104545777223	-0.136851626129719	-0.00457725744336537	-0.158473018766383	-0.00213951537483468	-0.187717997031153	0.00232807759368075	-0.137750532798723	-0.0199165331569915	-0.105677881547881	-0.0203991933491926	-0.101192953145606	-0.00606826419574346	-0.0933498629179097	0.0149436929237875	-0.127197564784383	0.0475647932649841	-0.128429593598279	0.0363025547850859	33.7040416317119	NA
07Avi3069	HOTU	0	20.5	106.3	5	-0.175343305858153	0.00247661774331632	-0.233859379388294	0.0076351896159744	-0.121813761917897	-0.0640740580734574	0.137507769439923	-0.10484488797912	0.147459181033652	-0.102325386380096	0.225775827145472	-0.0846520867409392	0.497565575085497	0.0119421593080716	0.466540047555901	0.0480894702643351	0.292028410179327	0.0703619446563034	0.132707903591097	0.0718957286435343	-0.0657793129363473	0.0446286348300404	-0.144226883367741	0.0452275419069803	-0.133518055268144	-0.00512354931917444	-0.156698340862714	-0.00362385716738796	-0.192656835769592	0.00240304085133356	-0.138745874515577	-0.0222731516800354	-0.106064842015811	-0.0217613543489229	-0.0956216477703498	-0.00333766433165251	-0.0823884442523003	0.0166960831753789	-0.124381407607875	0.0512252219096858	-0.128486622500072	0.0394343631158317	26.3315323891638	NA
07Avi3070	HOTU	0	16.5	46.7	3	-0.176236727725115	-0.00231626363353195	-0.235804109097766	0.00243744568276773	-0.12683597011772	-0.0572413832529342	0.138581523495771	-0.094109733168278	0.14886876761358	-0.0915691955931143	0.22626881266685	-0.0764565224609274	0.502105846930726	0.010219099169638	0.46128325125648	0.0392483997350309	0.297052694856761	0.0663608875972485	0.141355873200319	0.067020851906647	-0.0679124034098418	0.0422627792473451	-0.145359604903805	0.0405998684663379	-0.134483890314378	-0.00564830287392892	-0.157264347575709	-0.0032700835903688	-0.194563548995967	-0.000293461868947547	-0.138378092555226	-0.0193437793948147	-0.0996544918082447	-0.0185123240043113	-0.094602453379905	-0.00434899736435947	-0.087992734055226	0.0152925198839467	-0.127213221643261	0.0503567155565036	-0.12921517443832	0.0393114799600511	21.0313344955884	NA
07Avi3071	HOTU	0.0179474	20.5	85	5	-0.176780600334651	-0.00510962508361525	-0.233463321584011	-0.00559189181988052	-0.117142806488671	-0.0586647909549507	0.135220801737981	-0.0795594575557984	0.145073309016106	-0.0777994481338035	0.218722473002813	-0.0648176181999812	0.500701649984529	-0.0061336448634858	0.474366679334492	0.0288042028762031	0.30024056495724	0.0698492018839435	0.138893863308973	0.0744075426746994	-0.067612791510332	0.044390564768298	-0.150639265149591	0.0379805893590701	-0.135636961668245	-0.0083849760041264	-0.157392384195451	-0.00714418220401835	-0.193087046369813	-0.00603715502202042	-0.134881914511245	-0.0195733275371744	-0.101065177526434	-0.0210376365771888	-0.0925502817809062	-0.00201901859121214	-0.0877384366783066	0.0172107983394637	-0.13223137868497	0.0513267156130971	-0.132996974859505	0.0379031570324809	26.2890308832846	NA
07Avi3072	HOTU	0	20.5	97	5	-0.175031597341786	-0.0058273751370019	-0.233734643048853	-0.00902540891753229	-0.121679116436728	-0.0578197663358922	0.138567248835741	-0.082915219672215	0.146176582427776	-0.0815043821925355	0.224511381158593	-0.0673766074565055	0.494814490120958	-0.0112379873457098	0.472962768185653	0.0271289335776043	0.302621448525776	0.076315477700023	0.133069860358539	0.0860561563461268	-0.0705850963901972	0.0475307717840778	-0.151207917785643	0.0387631078539251	-0.133784801641406	-0.00591870881715882	-0.155306724609705	-0.00565665567172827	-0.192503367299862	-0.00732357234931819	-0.133216229456052	-0.0198118982541869	-0.10183575010956	-0.0195402991048878	-0.0956838138513696	-0.00514061728806015	-0.0886857323110065	0.0150946278116677	-0.128894169365031	0.050612713860693	-0.130574819965836	0.0375967096086148	25.3296495213223	NA
07Avi3073	HOTU	0	20.5	90.2	4	-0.175574762533533	-0.00412090016641374	-0.231382751682868	-0.00747240366102408	-0.122452073417843	-0.0567515448937372	0.134936796058698	-0.085328178005647	0.145204138711732	-0.0839657648474026	0.219125919871322	-0.0703536815507431	0.500562662342237	-0.00362862682175035	0.475370493793622	0.0318955580573773	0.298291908575616	0.0719229290662874	0.136645196759715	0.0759668342395627	-0.0682611864812284	0.0482337161304147	-0.14896755543498	0.0381931579416742	-0.134442195660105	-0.00702136297168802	-0.156276097863126	-0.00782896207339435	-0.191923293839345	-0.00658279716125672	-0.133035397377338	-0.0163633808607232	-0.101111693019375	-0.0178946676567681	-0.0946942345071828	-0.000117145505927696	-0.0883433536817746	0.0162723894989144	-0.131338618368985	0.0480132679239854	-0.132333902245261	0.03693156331826	25.9369805280709	NA
07Avi3074	HOTU	0	21	105.4	4	-0.178380468348927	-0.000427739605422713	-0.243490875343357	0.0084926683099154	-0.122114013174889	-0.059075176017867	0.140155413707209	-0.0911461840439605	0.1496614096082	-0.090288502308644	0.232102175564102	-0.0716947703201948	0.488102020810256	0.000331983295142276	0.469724626719687	0.0352630081241641	0.295278170616256	0.0763992651509666	0.140078033882085	0.0753607629914805	-0.0609816930599047	0.0419728141785335	-0.147872774716983	0.0383324954654125	-0.134530822448154	-0.00833755359555044	-0.156682995907251	-0.00460774840052151	-0.193304648411481	0.00100382470708368	-0.135046238599796	-0.0210039695317304	-0.102937865639639	-0.0243307940088625	-0.0951674715873553	-0.00853319125026745	-0.0851280698653229	0.0086105248911875	-0.128791072946079	0.0540738805071348	-0.130672840858655	0.0396044014620005	26.1789799541402	NA
07Avi3075	HOTU	0	19.5	86.6	4	-0.17608407325036	-0.00338043685392722	-0.234882201813353	0.000199104174232975	-0.116930865957987	-0.0621611629267304	0.128904745494389	-0.0915782452451937	0.14311084569648	-0.0903284973747028	0.217451092529233	-0.0733797644028532	0.501990625131576	0.003008386883762	0.472400260164987	0.0373518907024412	0.30170502547606	0.0700034332603551	0.134619570057197	0.0779663475221321	-0.0692621086529515	0.0437138028490527	-0.145793548765681	0.0410133796091934	-0.135300036057302	-0.00898233304246922	-0.154964865831767	-0.00574231939087927	-0.193971536030599	-0.00257845578585035	-0.13435217277196	-0.0194015468416665	-0.102343028849427	-0.020836670858225	-0.0939883797405104	-0.00281616161243307	-0.086982584450975	0.0166798300424364	-0.12645812621717	0.0514665339250529	-0.128868636159878	0.0397828853662721	24.3851104577995	NA
07Avi3076	HOTU	0	21.5	110.1	4	-0.176645981278918	-0.00675266978146581	-0.240390199822208	-0.00712543674942645	-0.118294337156761	-0.0582051894251211	0.138631290045241	-0.0841748908037495	0.14632416143069	-0.0827138780366344	0.220896416484828	-0.070694130185885	0.48971798617157	-0.0087691184584692	0.473454045967398	0.0300843708294917	0.301383483421773	0.0775005384675445	0.144525320499176	0.0825185795062684	-0.0666295611291631	0.0463624944674546	-0.149148065206825	0.0373806286519245	-0.133604461473579	-0.00772461747601914	-0.157364940468398	-0.00714136053856471	-0.193687302997288	-0.00646126211454464	-0.134129790160539	-0.0198191005736255	-0.100923577742622	-0.0199150588529668	-0.0943220433816118	-0.00225024215023427	-0.0885191135672835	0.0176932068807188	-0.130140300256027	0.0513650533206524	-0.131133029379452	0.0388420830226517	27.1146468088643	NA
07Avi3077	HOTU	0	20.5	87.5	4	-0.174910293198351	-0.00133410571954227	-0.226451351168588	-0.00196588174587284	-0.12719917695693	-0.0552202714054597	0.13627227176069	-0.0858586026139385	0.146772341226965	-0.083973296360533	0.221739221340652	-0.0725476108760064	0.499849754424799	0.00434305930563198	0.480827122562518	0.0361226762648917	0.29475545288523	0.0658710691598215	0.134027783199659	0.0664455203342197	-0.0686709006140257	0.039680425157274	-0.145872247463158	0.036435758176472	-0.13704101276973	-0.00366077327185063	-0.155942580952174	-0.00318654037808831	-0.190507865177989	-0.00254313903011391	-0.135460770955875	-0.0173986948771989	-0.103236585713855	-0.0172335351548729	-0.0988225718590697	-0.00366838986160836	-0.0910861216381053	0.0174235490137914	-0.128833937512875	0.0460021941607236	-0.130208531419787	0.0362665897222599	26.4571901578484	NA
07Avi3084	HOTU	0	20.25	93.9	4	-0.17418744372539	-0.00365917179087215	-0.231067963142081	-0.000329354308586506	-0.119244024355702	-0.060634360677516	0.139240572724109	-0.0888035229380077	0.14802855819758	-0.0883553124862388	0.223903311726485	-0.0718290368227561	0.499659927541398	-0.0015164794079928	0.471501626623908	0.0313658591170646	0.292589417092097	0.0746678282607569	0.13858608491045	0.077692942186202	-0.0640346288561466	0.0461104968294803	-0.149143324275293	0.0393114542079858	-0.134880641220643	-0.00649795215641042	-0.154763782786398	-0.00415321428761805	-0.190834685933812	-0.00224466535060063	-0.133516474895346	-0.0208372724010218	-0.103451879075838	-0.0190361657989506	-0.097413263912949	-0.00285892304728641	-0.0904466713565381	0.0151667610414254	-0.134788225785689	0.0503878266752782	-0.135736489494201	0.0360522631556648	26.3557653276127	NA
07Avi3085	HOTU	0	19.5	75	4	-0.175349744637505	-0.00876091150214528	-0.230561743582856	-0.0139572902312332	-0.120847625192171	-0.0615844848990624	0.132807545538087	-0.0737709103358835	0.144199729399977	-0.0713572936058417	0.220337991893048	-0.0586141151314112	0.488923976082431	-0.0181001387425045	0.483458042402112	0.0206644817627683	0.306968166642536	0.0757536785814932	0.136452944054992	0.0875161821210481	-0.0736407631206591	0.0449273438603551	-0.148004109103924	0.0367722343055261	-0.133813565555564	-0.00600414564880355	-0.15619319837045	-0.00625890787670813	-0.19178152539016	-0.00986153815182557	-0.131347956534113	-0.021963601513732	-0.100788827946886	-0.0179614355588608	-0.094125092191402	-0.00144126791081038	-0.0916394912174838	0.0209695602789213	-0.132122641676109	0.0460887513315339	-0.132932111493898	0.0369438088671761	25.1221640357766	NA
07Avi3086	HOTU	0	19	73.4	5	-0.175679327423684	-0.00712174098535533	-0.230663511010666	-0.00985044782990621	-0.116201848543699	-0.0579116562432937	0.135571349492191	-0.0683833773714587	0.144254439336425	-0.06749313059118	0.225314048735614	-0.0533651151141495	0.495201583953317	-0.0215981727090758	0.483782953152933	0.0141222244545576	0.29910959460564	0.0793688789336703	0.128824634163527	0.0860760166493919	-0.0720859571654981	0.0434929711496653	-0.149226405809005	0.0336934224549998	-0.13565661975719	-0.00835083923229655	-0.155862965519826	-0.00843496201551562	-0.190754499462695	-0.00878853842738985	-0.136898206060437	-0.0203550359042945	-0.102991292848464	-0.0186723333501547	-0.0959977396699693	-0.00224871300097362	-0.0898978503275527	0.0136712273709068	-0.129244035227615	0.0475463303586688	-0.130898344613344	0.0346029914031834	25.2990621418222	NA
07Avi3089	NA	NA	11	14.37	4	NA	NA	NA	NA	NA	NA	NA	NA	NA	NA	NA	NA	NA	NA	NA	NA	NA	NA	NA	NA	NA	NA	NA	NA	NA	NA	NA	NA	NA	NA	NA	NA	NA	NA	NA	NA	NA	NA	NA	NA	NA	NA	NA	NA
07Avi3090	HOTU	0	16	50.37	5	NA	NA	NA	NA	NA	NA	NA	NA	NA	NA	NA	NA	NA	NA	NA	NA	NA	NA	NA	NA	NA	NA	NA	NA	NA	NA	NA	NA	NA	NA	NA	NA	NA	NA	NA	NA	NA	NA	NA	NA	NA	NA	NA	NA
07Avi3092	HOTU	0	12.5	20.6	3	NA	NA	NA	NA	NA	NA	NA	NA	NA	NA	NA	NA	NA	NA	NA	NA	NA	NA	NA	NA	NA	NA	NA	NA	NA	NA	NA	NA	NA	NA	NA	NA	NA	NA	NA	NA	NA	NA	NA	NA	NA	NA	NA	NA
07Avi3095	HOTU	0	9.5	8.36	3	NA	NA	NA	NA	NA	NA	NA	NA	NA	NA	NA	NA	NA	NA	NA	NA	NA	NA	NA	NA	NA	NA	NA	NA	NA	NA	NA	NA	NA	NA	NA	NA	NA	NA	NA	NA	NA	NA	NA	NA	NA	NA	NA	NA
07Avi4001	HOTU	0	6	2	2	-0.182229472352945	-0.00572918820752084	-0.251958010211376	-0.00229299024009305	-0.117297254482977	-0.0706164407396752	0.132461850104412	-0.0778625779528475	0.13847604295672	-0.0772143894294503	0.21896208746267	-0.065825463681102	0.495553223908475	0.0045137034278708	0.484060295987482	0.0347249066327427	0.284805514608437	0.0553702903525554	0.147675474307213	0.0667055221959616	-0.0665976759241906	0.0425823078869379	-0.147655414984448	0.0417086578839931	-0.13040327410811	-0.00285796644113231	-0.149170535157521	-0.00328942205211053	-0.208422044255093	-0.00153207097692217	-0.129234387009797	-0.0223881569675743	-0.09766306178389	-0.0191727123402851	-0.0884059161007364	-0.00432209063481261	-0.080534390428314	0.0173056533999989	-0.125759942057825	0.0495909223374039	-0.126663110478186	0.0406015055460617	7.15901972662373	NA
07Avi4002	HOTU	0	5.5	1.5	1	-0.183182562987612	-0.00544898327600342	-0.25750194010471	-0.00254539923488798	-0.11865371046187	-0.072743924952163	0.135375040558773	-0.0884394648220053	0.142521330380286	-0.0871039800006881	0.22422143017636	-0.0701386122560459	0.478606468435041	0.00146723622672751	0.486839988169266	0.033316812939388	0.284751285682854	0.0730861811399254	0.143283737683982	0.0729588713824036	-0.0588031463434476	0.0426497497872582	-0.147291430264014	0.041571795778232	-0.131884885835484	-0.00259159514454259	-0.153224998874275	-0.00063865535493177	-0.211261027323276	-0.00214855507291625	-0.1287810612544	-0.0214711642138444	-0.0907127410169043	-0.0185399360704459	-0.0830228362390355	-0.00194740530345681	-0.078671188899714	0.0149912275683933	-0.125753804373728	0.0515376444957457	-0.12685394710809	0.0421781563838577	6.59106653973217	NA
07Avi4006	HOTU	0	18.25	63.5	5	-0.183613753929748	-0.000438262096916543	-0.2497116190088	0.000225237792620919	-0.120481420518837	-0.0695089890114027	0.138542297397609	-0.079857196638896	0.147766306541158	-0.0806111019250581	0.223839642660824	-0.0712673667157084	0.49347911931099	0.0090922726289879	0.473445102000432	0.0413402646422156	0.28973959322294	0.0525767639562591	0.145244369743738	0.0554213478640504	-0.0645557193027853	0.0435593409409276	-0.14294819092474	0.0426661624761812	-0.131345183246001	-0.00419801497133587	-0.15363602963685	-0.00269631287175642	-0.2082066320992	-0.00124592194323398	-0.13207831972483	-0.0264876396676357	-0.0990348848107752	-0.0233608443190295	-0.0921507799768474	-0.00259857730783789	-0.0837295439014197	0.018166133092452	-0.124519719750424	0.0534554018358572	-0.126044634046435	0.045767302239259	23.93	NA
07Avi4007	HOTU	0	5.75	2	1	-0.177474574214771	-0.004527090531791	-0.235042327057191	-0.0133899659320253	-0.113986122781109	-0.0620379160265665	0.132495031669923	-0.0624805026282511	0.141366374453465	-0.0626930355038474	0.216010750562358	-0.0535564661887178	0.49622855317845	-0.0138391305608718	0.486760776516904	0.0184794158976217	0.300744739360726	0.063221202985494	0.13786104721582	0.0759998809434588	-0.0724892561748254	0.0455335554099094	-0.147149980966457	0.0357145751114305	-0.130469959777354	-0.00906720455747166	-0.152356157292749	-0.0105912796598984	-0.200190320858158	-0.0121765158016239	-0.134258034397079	-0.0246809137608165	-0.103484145415404	-0.0226869605506369	-0.0960714830033361	0.00171634802255914	-0.091404813207404	0.0255026403433587	-0.127082134842776	0.046841450028963	-0.130007962969032	0.0387179129597232	8.39945061484729	NA
07Avi4008	HOTU	0	6.5	3	2	-0.18252713469313	-0.00279193469605086	-0.251979674551511	-0.00241933219933269	-0.111953675955893	-0.0655224460366458	0.13882246468761	-0.0838908796774243	0.145693011490782	-0.081575716193631	0.224555096936366	-0.0686551445955735	0.491983808011413	0.00886592033735953	0.473836222737719	0.0358252443902734	0.291728451668482	0.0563228514053561	0.144981918021653	0.0604285728354938	-0.0646450142621856	0.0398144433150156	-0.148286816149578	0.0431740885628808	-0.130885804880348	-0.00357548270242685	-0.155716951203342	-0.00376246845630011	-0.208030409194573	-0.00238148700858516	-0.135553105849845	-0.0216854716964702	-0.0968314764462845	-0.0194072822145883	-0.0895503575000982	-0.00241746536611221	-0.0825306701338	0.019015817151625	-0.125994917521709	0.0540403059792932	-0.127114965211729	0.0405978668658437	7.36203135536615	NA
07Avi4009	HOTU	0	6	2.5	1	-0.177124661523141	-0.00400368142244186	-0.237429353238627	-0.00562088102888457	-0.122595917872514	-0.0558142679968043	0.133965028845617	-0.0874977471660048	0.146395354283345	-0.0874490951579073	0.23105166244257	-0.0733060680237672	0.496882414360803	-0.00320719112230161	0.476024655052308	0.0326215512398619	0.288938208071311	0.0756262994360325	0.13424430795646	0.0764019994950115	-0.0654499444684291	0.0470762532485874	-0.150136885373493	0.04075972731598	-0.132922543076986	-0.00521184377562062	-0.155486687613022	-0.00391899088982777	-0.195543562320376	-0.00315499362423604	-0.13331625423025	-0.0222477953757703	-0.100645319489293	-0.0179764168011601	-0.09610095881855	-0.00276577755945626	-0.0874167601876825	0.0133818438655193	-0.125310471096327	0.0496042973809466	-0.128022311703722	0.0367027779622437	8.17	NA
07Avi4010	HOTU	0	14.75	36.5	3	-0.182035770066479	-0.00141489629827142	-0.251554428112481	-0.00447055780745198	-0.125543561379062	-0.0649971008230655	0.134550388030081	-0.0858370495541878	0.142948398200244	-0.0849806000581823	0.219286322740582	-0.076499952170742	0.497328625450882	0.00833176160554617	0.477896178964448	0.0379266348530613	0.285003080331135	0.0640897441199682	0.139784944852002	0.0640250851725517	-0.060238863799658	0.0434870666829434	-0.145814478591642	0.0410195440374018	-0.130816413671278	-0.00238155634401326	-0.152970342731773	-0.00338893057072475	-0.207994018293098	-0.00399262949354922	-0.129842578273612	-0.02147861453999	-0.0939159609082632	-0.0218487510148314	-0.0864917861357656	-0.00189524332284929	-0.0813770339261797	0.0195615456796075	-0.123761166018284	0.0511975308576676	-0.124441536661799	0.043546968989111	22.51	NA
07Avi4011	HOTU	0	6.5	3	2	-0.175252880597123	-0.00727153941034486	-0.232938372035305	-0.0107119891757002	-0.120803577687572	-0.0606345111014403	0.131961559581123	-0.0810729255705939	0.142806591046278	-0.0799807985652908	0.223366248968322	-0.069943671687332	0.500086489059402	-0.00484488198282294	0.470405588439365	0.0289542771475779	0.296457926669644	0.0671745530602487	0.151662088470938	0.084199870184373	-0.0723671928872063	0.0493520753362847	-0.150534612968413	0.0346705107923642	-0.132824843726092	-0.00373911309673961	-0.154932947510205	-0.00544732261255129	-0.193250594851059	-0.00789963728771957	-0.131099647756651	-0.0186655322715752	-0.100973777655655	-0.0179263981989817	-0.097247456072023	-0.00200687284719584	-0.091529951047727	0.0169259439426999	-0.13110379414333	0.0504690577754045	-0.131886843296709	0.0383989055693353	19.4973799297905	NA
07Avi4013	HOTU	0	5.5	2	2	-0.184327049126986	-0.00127967572057228	-0.254065834251042	0.000712597539642108	-0.115116638112446	-0.0716281522300698	0.138504877712281	-0.0938297444902912	0.14562108027596	-0.0940330376801088	0.222110046130017	-0.0841107304529047	0.4939892663325	0.00925486337622608	0.470790314246098	0.0448154527836343	0.281275609451429	0.0673222671045992	0.140191834819746	0.0649428899556802	-0.0626401734720848	0.0450980873172608	-0.147383971936812	0.0453824155069889	-0.128901986406216	-0.00571184362662266	-0.152324466909412	-0.00290611533112039	-0.212080239125335	-0.000486832280282917	-0.13075214261757	-0.0206152103723853	-0.0922636608167571	-0.0195781328282976	-0.086082795110251	-0.00266188122732208	-0.0783770422961004	0.0177718130175297	-0.122843284797612	0.0567887630198627	-0.125323743989406	0.0447522066185538	6.61577890276849	NA
07Avi4014	HOTU	0	6.75	3.5	2	-0.179607226194002	-0.00305458377853546	-0.250828418791192	0.00242374280668875	-0.115791923378855	-0.0680126176034531	0.131290233550692	-0.090874605272069	0.139289159674658	-0.089947300082459	0.219479041162714	-0.068969239237662	0.500703029538815	0.00604099220084065	0.482096524663852	0.0382920315583015	0.282512355025594	0.0688551529119951	0.132888919670459	0.064501024433215	-0.0633416741951547	0.0423186527001738	-0.145285855938232	0.0431909485776567	-0.130640768749597	-0.00282944945831904	-0.151372319136069	-0.00140971274991351	-0.204008382996405	0.00162126181309602	-0.13044612966969	-0.0225242654287818	-0.0969454786119126	-0.0241628605899854	-0.0886456221153496	-0.00567804197733015	-0.0813460236259958	0.0165493358688555	-0.124371923507762	0.0524121290953391	-0.125627516376569	0.0412574042123465	8.3393827178883	NA
07Avi4015	HOTU	0	7	4	2	-0.181373734271021	-0.00739617514076933	-0.244590816645446	-0.0170425367080076	-0.109270765910104	-0.0667390593975927	0.138261159927532	-0.0692015615032598	0.14533200642634	-0.0693453820465262	0.220749294522045	-0.060590242008458	0.493832196148372	-0.0082684151820042	0.480278859918665	0.0209454161269235	0.296526224033677	0.060694861567895	0.138618652263573	0.0748388837609194	-0.0715631063444336	0.0482465987756544	-0.147084991198878	0.0343490249202715	-0.132429090842635	-0.00389021475864149	-0.153693928718428	-0.00602997003749953	-0.206547695889169	-0.0120286997592303	-0.130683722488936	-0.0129286977234693	-0.0959722942220624	-0.013634725844959	-0.093074212442345	0.0023830814547796	-0.0907666365104224	0.0209851802580179	-0.127526297892257	0.0474556758454504	-0.129021099864065	0.0371969574005058	8.63205434408782	NA
07Avi4016	HOTU	0	6	2.5	1	-0.183086876075995	-0.0054776352834893	-0.251393027219083	-0.00405429268767935	-0.121369116153841	-0.0649835818718658	0.141631941267987	-0.0758420008802286	0.151015957000932	-0.0740954563152516	0.232057146207285	-0.0583907619104224	0.488819213367019	-0.00609742339084844	0.474177805589189	0.0245767697307048	0.294715221606494	0.066517823909568	0.134201804259223	0.0684113242439052	-0.065462808795144	0.0411143524423437	-0.14827540425641	0.0407698404532316	-0.128461844513474	-0.00183537601391986	-0.154070435769648	-0.00279566421118406	-0.209552757099699	-0.00558773705320553	-0.131791556823849	-0.022339297034815	-0.095934556727219	-0.0221901268951995	-0.0891827886867069	-0.00337947538941851	-0.0841491518512452	0.0179852870689971	-0.126963916847857	0.0485422750808522	-0.126924848477957	0.0391511560079252	7.4544459553488	NA
07Avi4017	HOTU	0	5.25	1.5	1	-0.184890928550885	-0.00616444580571837	-0.253722281638776	-0.0126372786948627	-0.103848976259577	-0.0713646772811359	0.133060678845839	-0.0684389727705811	0.140195769365214	-0.0680154069723722	0.217324222845243	-0.0538897920327086	0.499259753290574	-0.00532977241784315	0.479143118415687	0.0252992950728462	0.292486694327779	0.0603624045105466	0.14367061469426	0.0610751025069289	-0.0618894681345235	0.0393253031995053	-0.144621780223887	0.0391874920997861	-0.132708120008203	-0.000679933112394804	-0.152527815895357	-0.00185650477408623	-0.210354265019377	-0.00608488186171091	-0.134098163318841	-0.0174696662570067	-0.0959972843490388	-0.0160034365020454	-0.0897093254260816	-0.00130968966508609	-0.0861762329413237	0.0195851712563593	-0.125924312237494	0.0458665157434129	-0.128671897781229	0.038543173758167	6.48960431289362	NA
07Avi4018	HOTU	0	14.75	32.5	4	-0.176442129818997	-0.00129057667807907	-0.235956942249779	0.00958963712229115	-0.125776407862419	-0.0628911408522635	0.138824194855897	-0.0868044331911503	0.14287301890928	-0.086020517497174	0.213168458819149	-0.0682096179273182	0.500271260992454	0.00137998524181733	0.479197329106072	0.0379055654446045	0.2957186897022	0.0719245361042881	0.137638472089809	0.0711886826774655	-0.0663849225877118	0.0377540976453203	-0.144474561533295	0.0385036639698766	-0.134966110841416	-0.008195645569892	-0.154354512312412	-0.0044818058926602	-0.193581184593669	0.00285877171802851	-0.134675146347872	-0.0193409166873488	-0.10376434554354	-0.0198903723478973	-0.0976556769232123	-0.00563909771675413	-0.0918954152779847	0.0104116542714486	-0.123127777859519	0.0463706041289772	-0.124636290723035	0.0348769260364198	18.7698946128484	NA
07Avi4019	HOTU	0	7.25	4	2	-0.178937846797601	-0.0103477395748117	-0.237484864902201	-0.0138041791786112	-0.109977636575718	-0.0642556049051413	0.134869478812209	-0.0736150359847477	0.142700642606899	-0.0723937850781192	0.22272256538005	-0.0592297892583132	0.487837958965195	-0.0116249172006666	0.494744217092091	0.0105822044548898	0.285750632018447	0.0810972630474168	0.136715336851958	0.083289960712589	-0.0736589856426739	0.0459826675637524	-0.146801231374658	0.0357502074768273	-0.130202041467051	-0.00294315866272464	-0.151985248024868	-0.00565542462908851	-0.198290508192593	-0.0085723359266743	-0.131977445115188	-0.0222958200577167	-0.100498638991796	-0.020908461556024	-0.0953026656911537	0.000347173346010663	-0.0935272620430164	0.0196998347410028	-0.127306375685465	0.0506271559077496	-0.129390081222867	0.0382697847624006	9.05656417412174	NA
07Avi4020	HOTU	0	6	2	1	-0.18541943173179	-0.00105755375660528	-0.260915939676082	-0.00452191851515019	-0.121406468379891	-0.0736352053285855	0.14357908773669	-0.089160036759523	0.151794899830094	-0.089270797751765	0.240250370627671	-0.0665584168513672	0.492243211135354	0.00698821516929684	0.452313809921343	0.0374076312890425	0.292013965166889	0.0604854814660694	0.142575148381966	0.0580179656377011	-0.0615982378261888	0.0406007678522584	-0.147460611259342	0.043999399705715	-0.129362254370496	0.00117482569389241	-0.155503474667689	0.00152724703284384	-0.211560652028983	-0.00070513241765398	-0.131854659923792	-0.0174672669750498	-0.0915325606463784	-0.0187578947636372	-0.0867994790676088	-0.000146009638033725	-0.0828233586784431	0.0177290526601911	-0.123469444357606	0.0503992139865234	-0.125063920185718	0.042950432263837	7.18212994486694	NA
07Avi4021	HOTU	0	5.75	1.5	2	NA	NA	NA	NA	NA	NA	NA	NA	NA	NA	NA	NA	NA	NA	NA	NA	NA	NA	NA	NA	NA	NA	NA	NA	NA	NA	NA	NA	NA	NA	NA	NA	NA	NA	NA	NA	NA	NA	NA	NA	NA	NA	NA	NA
07Avi4022	HOTU	0	6.5	3	2	-0.18501497639157	-0.00587929203029204	-0.248724565580287	-0.00959823155935988	-0.107113638492078	-0.065258609164615	0.139493461673946	-0.0893944839065954	0.149042592380066	-0.087961361659904	0.22523186052059	-0.0730054472924718	0.489646066731966	0.00285312927527186	0.476364637121584	0.0353547481149069	0.27842686896175	0.0658344443689787	0.149625512714736	0.0670729619184883	-0.0584484930498215	0.0461699148043189	-0.148391049569916	0.0417953780604112	-0.131007351040305	-0.000975272452488704	-0.155443905797621	-0.0024017150115832	-0.208680685804632	-0.00550932201532484	-0.132555721416411	-0.0194555216518074	-0.0950281551819615	-0.0172649134360553	-0.0891161143134779	0.00147005764881625	-0.0858732201175314	0.0209249297008313	-0.130776854781476	0.05508348735839	-0.131656268567549	0.0401451189300843	7.93716468033961	NA
07Avi4023	HOTU	0	6.5	2.5	2	-0.182250699608561	-0.000137207147678626	-0.24616788612502	-0.00502202593762511	-0.120770065671782	-0.0698075366232711	0.137387099314526	-0.0814900515564768	0.147794362678856	-0.080660578582986	0.225618139526585	-0.0662886869386882	0.492750415771463	0.00653111450298607	0.482801946147613	0.0367393935204909	0.279950377322402	0.0575428573758206	0.143826480612615	0.0571669720847716	-0.0597599391060695	0.0425118649576776	-0.142603960291223	0.0425073096568941	-0.129661617723666	0.00101693553332399	-0.154114150753018	0.000324840379075212	-0.209005661184625	-0.00216488005590653	-0.136061497068804	-0.0185546832496106	-0.100648935611879	-0.0200263373083223	-0.091531891233284	-0.00432277245357391	-0.085132011888146	0.0152488463293605	-0.125151382710259	0.0495539253880366	-0.127269122397721	0.0393307001257019	8.0282403014436	NA
07Avi4024	HOTU	0	6.25	2.5	2	-0.181844230015389	0.000396223548742343	-0.251787757636037	0.00137772205168212	-0.123259350183719	-0.0707940116797967	0.140317975402136	-0.091055969164737	0.147200713712169	-0.0894955431899645	0.219416424146518	-0.0710356405976449	0.493592131420492	0.00865896659632502	0.482419354819601	0.0395252053494902	0.280324711962592	0.0648197866191534	0.132277382148438	0.0610361367218514	-0.0617676023367536	0.0422316871077163	-0.143524940969236	0.0449880451489193	-0.13057957110961	-0.00106265134310947	-0.150677420943279	-0.000191769041209571	-0.207441198254284	-0.000257958910136995	-0.13139741159052	-0.0232359310339856	-0.0974103208878097	-0.0258286310531584	-0.0876166316326631	-0.00273369351892218	-0.0826125702233447	0.0181620499091295	-0.12156382856232	0.0524719240968409	-0.12406585926698	0.0420240523828149	7.47930142905161	NA
07Avi4025	HOTU	0	11.75	17	4	-0.177785747293398	-0.00711844151785174	-0.235629142040613	-0.0121285435994654	-0.121896716939706	-0.0612463274296724	0.140920274695541	-0.076763011670081	0.148442898342607	-0.0759132777382079	0.228570919387062	-0.0658464326452863	0.488302196636496	-0.00908094882908222	0.473691800657613	0.0258380171722129	0.300053298908149	0.0702206114487779	0.145878660898557	0.077185030624345	-0.0714276909344883	0.0450201229529598	-0.151838956622902	0.037460819075727	-0.132318443954238	-0.000458864268408515	-0.153826649480369	-0.00339627644958241	-0.198460883119628	-0.00843803111202937	-0.134064552747678	-0.0209723854242506	-0.10068176405663	-0.0197410973396978	-0.0946403446741297	-0.00128192596921219	-0.0903866946650005	0.0195148398305875	-0.130290766399951	0.0490371692478255	-0.132611696597293	0.0381089536403922	14.8791833677036	NA
07Avi4026	HOTU	0	6.5	3	3	-0.180496018938009	-0.00349654987304537	-0.250291554661719	-0.0045786967568851	-0.116780413064838	-0.0641822936308022	0.133842186738404	-0.0839497825893206	0.140594909805478	-0.0831154549170046	0.209389252322409	-0.0739300403526753	0.505812843550594	0.00725710653582973	0.473788175079546	0.0389505230281231	0.292877678232782	0.0604754311771885	0.139371806983911	0.065504454819306	-0.0609259596376584	0.0441847172522936	-0.143968833024968	0.0448937093245911	-0.131042085182755	-0.0042421136994458	-0.152901097299089	-0.00488614533073414	-0.203872441202221	-0.00295690242538198	-0.131740787996027	-0.0207823801293514	-0.096376329745544	-0.0184696931534313	-0.089600176171905	-0.00117853181844142	-0.0851913807561697	0.0130778092207923	-0.124886532733841	0.051364893414552	-0.12760324229838	0.040059939903843	8.19853172707955	NA
07Avi4027	HOTU	0	6.5	2.5	2	-0.180456461930151	-0.00378094778327313	-0.251444707896049	0.00413665252890702	-0.110305034435582	-0.0698655405768572	0.138448252296568	-0.0812800546008841	0.147465754226897	-0.0797306785293018	0.216235821216456	-0.0702356188023857	0.496754576777575	0.00813483807128793	0.483946290257728	0.0376534896069276	0.284531034797126	0.0590924890130451	0.13788048072129	0.0571044560388165	-0.0667150329969302	0.0366503204905365	-0.142188800386396	0.0391553671291291	-0.130343742622812	0.00173478663365266	-0.154906873127551	0.000608951086209864	-0.206310739161208	0.0026078016112251	-0.132246970593743	-0.0187069369238171	-0.1041615474217	-0.0200704766626233	-0.0928302439609479	-0.00497161815395023	-0.0883085260311364	0.0182409395766293	-0.121922650584752	0.0472793289279854	-0.123120879144682	0.0362424513187406	7.66214490944968	NA
07Avi4028	HOTU	0	6.25	2	1	-0.17871866343355	-0.00165008930396877	-0.237029087216751	-0.00660185976701724	-0.11830856150481	-0.0620492280505771	0.140872475340641	-0.075765927132445	0.145269328826599	-0.0755823252045148	0.217869183839723	-0.0662585597045886	0.4925365860857	0.00121121321933968	0.489732840268587	0.0382179491930084	0.286559570274852	0.0517565279380123	0.144628873320135	0.0603018417084057	-0.0733805224940131	0.0373555206211508	-0.148258175989541	0.0373748974791653	-0.133964633566318	-0.00355657273721274	-0.152886977903824	-0.00245907236293135	-0.204366747035346	-0.0052379597309645	-0.13095379776996	-0.0153859739545682	-0.096982756041730	-0.0152258600779521	-0.0957016537395184	-0.000700369226404656	-0.0863336529324971	0.0160504624138525	-0.129912866282673	0.0500960794893243	-0.130670762045707	0.038109305190886	7.64175817999674	NA
07Avi4029	HOTU	0	6	2.5	2	-0.181214248747037	-0.00876220389146839	-0.242230420898587	-0.016911959431102	-0.104905791461057	-0.0701592775965867	0.140052514084858	-0.0662916849111995	0.150651224608853	-0.0653368388797161	0.223437594049344	-0.0536949992265989	0.49524001318679	-0.00835445701856878	0.47246609954056	0.0203216428150844	0.300083422153953	0.0549729568324896	0.141574898671365	0.0656729709864421	-0.068680934571552	0.0516311000655648	-0.149451070633194	0.0353645424444416	-0.134486085511215	-0.00355764199326815	-0.156971552055417	-0.00425699438086805	-0.204910054966606	-0.0107496017752795	-0.133472960114098	-0.0160301413959473	-0.0999195983946946	-0.00935974617849687	-0.0947644666837107	0.00580540294787119	-0.0913277122097212	0.0159155023654502	-0.129189069161475	0.0472483487385092	-0.131981800887359	0.036533079483247	7.68258730361051	NA
07Avi4031	HOTU	0	6.75	2.5	1	-0.182621914896718	-0.00296421707566861	-0.2487479969145	0.00206388607812635	-0.115493202046903	-0.0615443952023166	0.139834707237585	-0.0777105180152346	0.14459719177771	-0.0772653208854909	0.231886961032165	-0.0602979523283355	0.488971336940897	-0.00103562260809283	0.481315071057438	0.0294753297729782	0.289019311197036	0.0651453200344584	0.138756002303706	0.0623082738961142	-0.0631301940002538	0.0378311639185266	-0.14622176999497	0.0444760668116355	-0.130731534292198	-0.0013162378635284	-0.15375020956947	-0.0034680239906232	-0.206731135683841	-0.0020152130309703	-0.129596094153329	-0.0220278703923623	-0.0945228084824954	-0.020350586287617	-0.0915928646684597	-0.00886712475253799	-0.087669022180707	0.0091147152126228	-0.131585766080984	0.0506483422626159	-0.131986068581709	0.0377999844457004	8.24526178717729	NA
07Avi4032	HOTU	0	5.5	1.5	1	-0.183149295980614	0.00218409365623466	-0.245142574299177	0.00890448063060492	-0.109433573684602	-0.067620679408212	0.137826845881455	-0.0852636111905416	0.147053994903778	-0.085389749211647	0.221927893575395	-0.0704725176165785	0.494879017337718	0.0113729806960399	0.476067505462536	0.0468676564617682	0.287410636019351	0.0553195744531323	0.141362178378158	0.050604194770748	-0.0610026760545551	0.0382687930148033	-0.146460308607923	0.0469879220469554	-0.133738493601582	-0.00436428692571888	-0.155513717284955	-0.0015496473242903	-0.209946042946971	0.00590636754393188	-0.13565696600957	-0.0219568190554082	-0.102115163930313	-0.0232543344978212	-0.0943707377885212	-0.009097398935135	-0.0823862846289081	0.00835752808062099	-0.122904217630496	0.0516998338235905	-0.124708019110206	0.0424956189869226	6.6095213219555	NA
07Avi4033	HOTU	0	7	3.5	3	-0.181080463215437	-0.00540091613443969	-0.244800515356693	-0.00805970357453858	-0.111471976686077	-0.0639578729857488	0.138147015480836	-0.0820187604590511	0.147136880471125	-0.0818743126146854	0.221258080932339	-0.0651513863735261	0.48763556221383	-0.00691815596747146	0.48136321090516	0.0273148617308541	0.296717974742593	0.071761353044902	0.133886170130501	0.0814070670290474	-0.0657779812615993	0.0430476200788675	-0.144221853190998	0.0409697238925604	-0.130462841577213	-0.0013177137424563	-0.152502610581674	-0.00330678844958783	-0.206428668901194	-0.00499073596944346	-0.133390461214273	-0.0226190120265452	-0.0966137407994537	-0.022028089026868	-0.0944114602605516	-0.00646074554063285	-0.0850245467274816	0.0198491684431524	-0.129681876113866	0.0518304789900456	-0.130275898989873	0.0379239196555655	8.31655792714012	NA
07Avi4035	HOTU	0	5.75	2	1	-0.180691587216584	-0.00303590412941661	-0.248905900409164	4.96342074695858e-06	-0.119490603307965	-0.0679014088543169	0.13645234558354	-0.094828138416491	0.143861831462877	-0.093862491924774	0.221850230476439	-0.0755353196438454	0.493026896050512	0.0119253677942834	0.479419629488616	0.0440609961366511	0.280979117675567	0.0634111026280293	0.141972335924409	0.0603656142899387	-0.0547550854116882	0.0328431402486294	-0.147720299211122	0.0427054417474712	-0.132503621829697	-0.00177932972712389	-0.151510159773897	-0.000488703016747974	-0.207053447670344	0.00169174672649825	-0.12955251898477	-0.0196051167278772	-0.095592375371145	-0.0151792369741745	-0.0874029422258676	-0.000925108029713235	-0.085977681604739	0.021866643395131	-0.127692402378053	0.0528509260200056	-0.128713761266923	0.0414148150370954	7.03607765361283	NA
07Avi4036	HOTU	0	7.25	4	2	-0.181402345635232	-0.00423319464429663	-0.251679614514671	-0.00882649883782628	-0.105147777296974	-0.0663084554888004	0.127705477521829	-0.0866674921052487	0.137034774990412	-0.0865341608075653	0.218004824096387	-0.076763544941318	0.493218650184671	0.00253713073632155	0.476917795631364	0.0381934064963304	0.294217169460203	0.0650114870040478	0.148341732477254	0.076564594578921	-0.06516575840863	0.0491085299141929	-0.146125551260937	0.0386202757811315	-0.1304602849451	-0.00278736236705805	-0.153404196975815	-0.00455083901806077	-0.205761021692239	-0.00745246033626337	-0.131680180151701	-0.0178782784774896	-0.0943424777700337	-0.0187802298203842	-0.0909799240166583	-0.00294090668213499	-0.0848186109717021	0.0179629093384851	-0.126954443130316	0.0532499599664475	-0.127518237592111	0.0424751297105685	8.86282280669325	NA
07Avi4037	HOTU	0	7	3	2	-0.180126144642178	-0.00630555106803388	-0.24055493781812	-0.00825288314241024	-0.119420218997626	-0.064196976225036	0.140073348055809	-0.0773416865096554	0.14714813133678	-0.0764594566197055	0.220354133468076	-0.0617424463283629	0.491855766607019	-0.00473500780162248	0.489112934078439	0.023662150865591	0.294086034323354	0.0703918428754074	0.119286284816533	0.0701485987295424	-0.062791829796303	0.045048411583845	-0.14591912133427	0.0394722517217446	-0.130602661675378	-0.000129941838384948	-0.154381323698605	-0.00149853407577973	-0.204198883295389	-0.00531588221177143	-0.132868545279499	-0.0203702708788278	-0.0982825985904575	-0.0224438687654865	-0.0942484898372435	-0.0035796627008263	-0.085693909983371	0.0174448706862386	-0.126167037325869	0.0475235250667996	-0.126660930411701	0.0386805166367346	8.57612444023423	NA
07Avi4039	TOXO	0	14	28	4	-0.17731087589898	-0.00198897764985331	-0.231698813770151	-0.00413038658253761	-0.126872911471891	-0.0610035825951691	0.135176957862505	-0.0915502052209882	0.143087713400921	-0.0912477034753045	0.222939859719397	-0.0778674499485852	0.501162675008303	0.00875807863322768	0.47182511579626	0.041575832553379	0.289655082327688	0.0662374178434229	0.148404162167776	0.0671862705435668	-0.0670496111224712	0.0432569541155214	-0.144218309780494	0.0387031168862685	-0.133807694615913	-0.000572055773029674	-0.156046986528095	-0.0010217306305557	-0.195071243701957	-0.00106516136880444	-0.136200588887131	-0.0178029030577859	-0.104569515089914	-0.0170865715239242	-0.0963122572144668	-0.00246748176092473	-0.0903799963059924	0.0181354551707967	-0.12474989685836	0.0471232890644579	-0.127962865037034	0.0368277947768218	17.7534750981258	NA
07Avi4040	HOTU	0	6.5	3	2	-0.181550694530263	-0.00323779890217685	-0.247872703511234	-0.0101660160893484	-0.119566531180899	-0.070414940628636	0.135834754469499	-0.0789257189276393	0.144093424100045	-0.0776269209449788	0.226528529243551	-0.0625616411139092	0.498544331090732	-0.00303237726306636	0.477913484244723	0.0316603660773719	0.278569314539612	0.0637532998989436	0.142584736890207	0.0670561077331959	-0.0478194380982418	0.0434156541454085	-0.144370853962446	0.0405465303168836	-0.133671733652892	-0.00113606884675199	-0.15513716703238	-0.00270251085366727	-0.208505064201009	-0.00590091734247294	-0.132256882807936	-0.0205242022217737	-0.102431719023262	-0.0190438289018426	-0.0919741424016001	-0.000181545612028162	-0.08487767167941	0.0170432190715427	-0.126281518570085	0.0502200507923856	-0.127752453926713	0.0417592596125598	8.08289373294566	NA
07Avi4042	HOTU	0	6.25	2.5	2	-0.181755657404055	-0.00651123244908866	-0.248555390319882	-0.016366955531956	-0.123229111975093	-0.0671648884057563	0.14129118618661	-0.0721245304546519	0.147640991307026	-0.0711102972429451	0.219870024551752	-0.0595733944597826	0.490436739389274	-0.0106588451789618	0.483144226293321	0.0248052503204491	0.289970931089726	0.0672081322400225	0.141075594299056	0.0719147240755154	-0.0659269678717661	0.0429207728953107	-0.146313765088667	0.0365926628693937	-0.130323320683414	-0.00236599495569569	-0.153054755210722	-0.00274090863646084	-0.207281657037181	-0.00977443965586314	-0.13042247287723	-0.0170333939310206	-0.0986734472751524	-0.0119622278724875	-0.0905433102606256	-0.00170989601435624	-0.0872362047753301	0.0183537525585971	-0.123643008250279	0.0475395681737609	-0.126470624087369	0.039762141655977	7.67172690931769	NA
07Avi4044	HOTU	0	6.5	3	2	-0.182633299483948	-0.00479316441949832	-0.246394470442379	-0.00803529482381118	-0.105173646520702	-0.0702102111169527	0.137531027326942	-0.0723236967493297	0.145953782829647	-0.0724518616877811	0.218185771142703	-0.0661793629084054	0.48720005162338	-0.000242454896659832	0.482918839246342	0.0298357043596052	0.296423446345432	0.0579476304396128	0.148060494005444	0.0659971818879303	-0.0697043359888675	0.0461428617292714	-0.149824647277056	0.0405169397986131	-0.132599157760678	-0.00397487708479693	-0.15365604651744	-0.00365446473866821	-0.20580388742504	-0.00496713305767566	-0.133852259914847	-0.0171194119404669	-0.0985739609386169	-0.0171296804013135	-0.0936118723260552	-0.00246195104945897	-0.0864960329858981	0.015332270381297	-0.127586749144004	0.0486032623378827	-0.130363045794357	0.039167713940606	8.17838049953806	NA
07Avi4051	HOTU	0	13	21.5	3	-0.174266057232752	-0.00296478754442187	-0.232996753184768	-0.00269183683867322	-0.124250691129174	-0.0576295126284012	0.128284258573066	-0.086637102108352	0.137148080400166	-0.0850488111940093	0.230221209240833	-0.0686184738090737	0.506709453867531	0.0023536567627656	0.477670304993752	0.0365461068453455	0.291219573215442	0.0693182107537807	0.130413942414073	0.062921525080698	-0.0657389880753225	0.0412898559864169	-0.143701628224481	0.040341964652047	-0.13378043661523	-0.0044465816658036	-0.153036378061343	-0.00369368598062699	-0.194514866853755	-0.00173045605240732	-0.13160872158592	-0.0207059206505171	-0.103500956937193	-0.0188836565587033	-0.0972722880095123	-0.00350919812850895	-0.0905801812117218	0.0143384317705472	-0.127050843116572	0.0509080643261032	-0.12936803246712	0.0385422069817944	16.3333239816427	NA
07Avi4055	HOTU	0	35	521	9	-0.17305179161182	-0.00420166720985896	-0.218409864001093	-0.00659419710665178	-0.125697983609538	-0.0565525487216358	0.131804138170212	-0.0857786544923329	0.140229734694715	-0.084888300174408	0.218189713634457	-0.0749790824989562	0.495948023090037	0.00210139818017305	0.468396964846535	0.0340924638192069	0.319586116617342	0.0654843805281712	0.141614557183562	0.083298184907768	-0.0769583727689019	0.0508105459733422	-0.148902859159345	0.0367593887367687	-0.134129462231089	-0.00660784978703303	-0.158212927904727	-0.00654042230918005	-0.185456114818742	-0.00574781409112119	-0.135602299537451	-0.0209551141590005	-0.104029523658644	-0.019289725701429	-0.099163383706824	-0.00164200303633169	-0.094414524632298	0.0182291545498085	-0.129782299187885	0.0462405131569163	-0.131957841408502	0.0367613494357842	46.6946091435271	NA
07Avi4059	HOTU	0	32.25	365	9	-0.173187778761982	-0.00402807048510132	-0.22239136650464	-0.00474059123712043	-0.11733480007809	-0.0600433249257729	0.133639107310335	-0.090102290733013	0.142359459986952	-0.0894140059558516	0.218912701278084	-0.0714260447624144	0.501620739075062	0.000581906215922464	0.48145418428999	0.0353920713018809	0.295393234644643	0.0680116216291425	0.131919986765318	0.0775234394800745	-0.071975873969446	0.048268218201858	-0.145328717913111	0.0376134167208053	-0.1348982767035	-0.00482856767143982	-0.15752389155624	-0.00435554660678529	-0.186685222636974	-0.00418118513603305	-0.136041389427445	-0.0178636138916874	-0.107741177743649	-0.017584674266631	-0.0982582409674106	-0.00124159884266274	-0.0908780716093734	0.0186278231994823	-0.131196041763597	0.0473298103274218	-0.131858563714926	0.0364612074379252	44.0411146874505	NA
07Avi4062	HOTU	0	35.75	555	9	-0.172618852884831	-0.0030734409063178	-0.217267685285895	-0.00429976166832766	-0.122948182704428	-0.0555064837335065	0.13184201060662	-0.0965598389767629	0.142377362522302	-0.095304816300845	0.220596585154152	-0.0870610007483467	0.50063847855899	0.004074959724659	0.474683456587603	0.0419447728594538	0.295811340629046	0.0751164559430187	0.136828906872599	0.0801399159634119	-0.0756727502202278	0.0495850992121947	-0.145693456432334	0.0384291618439181	-0.134203328881939	-0.00144154952902937	-0.155071247405665	-0.000834940681779702	-0.185559800116111	-0.0018558555226482	-0.13785870564645	-0.0229874573331654	-0.106827936219242	-0.023253761233459	-0.0976842530809606	-0.00394285950252516	-0.092504929126736	0.0208215319234332	-0.128384326477386	0.049509351089864	-0.130482686449106	0.0365005175767599	49.0709117028626	NA
07Avi4063	HOTU	0	21	107.5	6	-0.175605619982939	-0.00127756145800994	-0.221558835616654	0.00131352468409841	-0.123514367771661	-0.0587349107127883	0.134819014774377	-0.0917222619386809	0.144045461443149	-0.0909164458489005	0.221030283084593	-0.0755269545686371	0.49902948096962	0.00733124897444593	0.470942089475155	0.037522216760193	0.303055298562757	0.0687966321168512	0.141900737605801	0.074766736636505	-0.0727272011757487	0.0393841084457453	-0.144529377744734	0.0378666557762737	-0.137981072548575	-0.00507982525935746	-0.159196945558789	-0.00371463792389947	-0.189286136866621	-0.000936937103817938	-0.140012787445006	-0.020590721214085	-0.105238275013816	-0.0192152469921107	-0.0975538162602008	-0.00171727237142839	-0.0904140076048518	0.0184043933931169	-0.127658201503685	0.0460288102824411	-0.129545720822172	0.0380184483220451	27.6662415961647	NA
07Avi4064	HOTU	0	21.25	123	6	-0.173143913359826	0.00131146300463659	-0.225222843024221	0.010244013006884	-0.132024147215541	-0.0562119195362003	0.12212897573772	-0.11663154668348	0.131103527011698	-0.115616276385086	0.21859637426965	-0.0983743531675553	0.501311598130203	0.0269279858931106	0.479160131911193	0.0630463523346055	0.279461447783453	0.0694911341367698	0.137412916954769	0.0646416015517962	-0.0627563098990927	0.0425862564026365	-0.141363302448479	0.0421710300710714	-0.13527364419758	-0.00444577486172306	-0.15491224585691	-0.00115940028331353	-0.186424036589532	0.0040931477430426	-0.136226510886595	-0.0180630124979185	-0.101424418496639	-0.0181379642870958	-0.0946479832529617	-0.00370325182097883	-0.0823305444095818	0.016050339359797	-0.120152154738684	0.0498293072935109	-0.123272917423042	0.0419508687254898	27.8939475939218	NA
07Avi4067	HOTU	0	33.5	406	7	-0.170294949001968	-0.00304601562810491	-0.210279062952812	-0.00374819120942225	-0.122609296605758	-0.0537071656339226	0.126569639266431	-0.0919156679882974	0.135856033800019	-0.092203823640701	0.217077419005051	-0.0835620907022454	0.502416889323706	0.0135278341253886	0.474532376140163	0.0430410077420896	0.307314473003565	0.0633918226144615	0.144357670395787	0.0688293080608905	-0.0764163876994495	0.0476415088103514	-0.147881411730582	0.0378970287904487	-0.13774243139378	-0.00489422021087759	-0.155895390561275	-0.0042928405357539	-0.182075254563318	-0.00332810009727803	-0.136915175173346	-0.0187486069003103	-0.108266468513856	-0.0187232773175297	-0.101737333502583	-0.00105902076496751	-0.0970629966822426	0.0194437716040883	-0.129490433651315	0.0474217034482722	-0.131457908902438	0.0380350354334198	45.5877081110287	NA
07Avi4069	HOTU	0	35	524	10	-0.174951885067084	-0.00588048781776545	-0.221553237129086	-0.00525560313935558	-0.123064450453687	-0.058744944395827	0.138294800402705	-0.0840577735549918	0.148578580110977	-0.0824852214819076	0.22875127128577	-0.0668833930823163	0.495925590952193	-0.00931742803445382	0.466884283447557	0.0252809683671101	0.304675532448546	0.0783419037602519	0.138398682503147	0.0831372088269808	-0.0753714186878619	0.0539327689175893	-0.151742154898153	0.0348590618152301	-0.13605190201237	-0.00682971587095166	-0.157417203239373	-0.00568800084302045	-0.186905675926724	-0.00443736096288946	-0.138852162417753	-0.0243242674899576	-0.104620670781494	-0.0226452217464969	-0.0966326574263114	-0.000944111370801832	-0.0917061860947517	0.0156667051333778	-0.130181935514582	0.0482535483479235	-0.132457201501663	0.038021364622272	47.6978409621106	NA
07Avi4073	HOTU	0	33.5	459.5	7	-0.170912727657408	-0.00494697927176174	-0.215847290751363	-0.00443113525762188	-0.118121182596155	-0.0578269545651453	0.127562740101969	-0.0902122721267253	0.137959976524812	-0.0897230782787053	0.212351962861192	-0.078798893357496	0.503009111527224	0.00104357688328018	0.477378019801634	0.0370575703146273	0.304468897080091	0.0736992579255061	0.139261599267993	0.0800251617558813	-0.0785267669472118	0.050202710279862	-0.148720630326244	0.0338997150396885	-0.134696737301686	-0.00802033995019116	-0.156756794767057	-0.00651147078172362	-0.182560911241648	-0.00502894903817434	-0.135036629075169	-0.0188394379129288	-0.106727690786126	-0.0215524143762725	-0.096075459847871	0.00182006757530511	-0.0940949617813291	0.0159789279573133	-0.130536368994685	0.0510847934924027	-0.133378155090963	0.0410801436928795	45.2404106018933	NA
07Avi4074	HOTU	0	36.5	609.5	8	-0.171680833875827	0.00059087274898128	-0.213002804087638	0.0107979417699302	-0.129888369181543	-0.0549668239740147	0.137285665249454	-0.103112006413584	0.146176257959065	-0.102512739081401	0.216252900226769	-0.0875650866251044	0.500393430273191	0.0142696497681698	0.472163744370382	0.0484746931728829	0.294107048578476	0.0703984668006843	0.140572376874925	0.0741531992200674	-0.0788406556339936	0.0435425582253076	-0.144049478856707	0.0397129438352531	-0.1345881014945	-0.0101235309482037	-0.15804531114532	-0.00295552260754938	-0.182358397379249	0.00461953023921699	-0.136472888769874	-0.0220305854841389	-0.108928519029579	-0.0214873470626337	-0.100388941915403	-0.00309017928287569	-0.0960618876033558	0.0139521347517144	-0.124308288534519	0.0490046972253598	-0.128336946024755	0.0383271337219378	52.3491596959309	NA
07Avi4076	HOTU	0	30	340.5	5	-0.172997705504951	-0.00297149282787279	-0.221868614162128	-0.00714870446497293	-0.124898612655535	-0.0562984393306381	0.127414652012138	-0.0906171434349219	0.137601359707799	-0.08785397690655	0.217025905604836	-0.0758704939039974	0.50553903091414	-0.00579565533439805	0.477534462029714	0.0322788107796131	0.295986550387894	0.0815971124526584	0.135116954170071	0.0871394970826001	-0.0717727926314591	0.0488345551332293	-0.146815855315912	0.0392088406048741	-0.132954621744185	-0.00834210033579479	-0.156149576287996	-0.00803077967384126	-0.185613525993175	-0.00666868655994981	-0.134089710208735	-0.0208930623527778	-0.101204247883173	-0.0194011870785611	-0.0961449610372043	-0.00255305786160567	-0.0915040439396583	0.019133839399101	-0.129779636532359	0.048163172129125	-0.130425010930123	0.0360889524846806	43.9050410055966	NA
07Avi4077	HOTU	0	37	573	11	-0.173846459004064	-0.00156790070657512	-0.220815110274721	0.000485906926082645	-0.117185722266099	-0.058771602729577	0.134252907666748	-0.090158155587082	0.144931546429893	-0.0895264436237315	0.20990352591717	-0.083863222623156	0.498951766364751	0.00570036999867087	0.473361799193002	0.0373657437294463	0.306481194618372	0.0700746249335413	0.138983799209605	0.0827909800546883	-0.0737901566615307	0.0487921977210228	-0.148003368064952	0.0397314341685828	-0.137469260012163	-0.0098286747218065	-0.15888466186138	-0.0073752623690253	-0.184517832226844	-0.00266421720486094	-0.137752226037951	-0.0214510536355538	-0.104300699522612	-0.0209279347292106	-0.0980287333252268	-0.00595887204616009	-0.0933031570803305	0.0187450892494334	-0.128628022864623	0.0488640730277196	-0.130341130197046	0.039542920167551	48.7615034718461	NA
07Avi4078	HOTU	0	31.1	384	7	-0.170849094575759	0.00198886392313244	-0.211027800890515	0.00924566904381871	-0.127800748313615	-0.0572962530499483	0.135757399299881	-0.110560242142979	0.142395738709381	-0.109690915215862	0.231626544509052	-0.0883852859000203	0.500126942387371	0.0188693058914416	0.466390331107588	0.0510804081571678	0.289825901361253	0.0697262540122123	0.136645033773627	0.0715661577611026	-0.0740323755260073	0.0443054424475895	-0.141256771041492	0.0418060682581736	-0.13658979205477	-0.00341395114497134	-0.156485248554902	0.000673058496425907	-0.1821868068223	0.0048362808794392	-0.141792294404651	-0.0198105040364204	-0.112979625843062	-0.0237754478730583	-0.100391522961324	-0.0042306954025338	-0.0939123386414683	0.0131397226642736	-0.125625006828919	0.0486035627573164	-0.127838464689368	0.0413225004737001	42.156781603265	NA
07Avi4079	HOTU	0	31.7	358.5	9	-0.172532758767031	0.00156176062000612	-0.215155886144643	0.00372603646728832	-0.128503603030107	-0.0551736928830598	0.13713343628012	-0.099596809084136	0.144880050133184	-0.0987757959160312	0.224192089448733	-0.0808083954260595	0.498963743475182	0.0146682978693457	0.471972092352684	0.0432573396770023	0.296161127278645	0.0684004348608694	0.140990094553822	0.067276521505758	-0.0727636713023021	0.039553333583116	-0.145306488510963	0.0392378187403242	-0.136039345684915	-0.00689698369372176	-0.158426050547807	-0.00327918361649623	-0.183619296756024	0.00073237185902142	-0.139682272540781	-0.0192639161488267	-0.108424937936784	-0.0174487600487864	-0.101721341729611	-0.000264631292494214	-0.0961501370033593	0.0156474785905659	-0.126826592946123	0.048569208622762	-0.129140250621921	0.0388775657135522	39.1630305473995	NA
07Avi4080	HOTU	0	14.5	35	4	-0.175183615952366	-0.00197821762667253	-0.227613865597412	-0.00465901624303681	-0.127352924095828	-0.0612688669956535	0.130091121822938	-0.0859305505756196	0.138260464928603	-0.0840331877144317	0.220368541970759	-0.0706610588052484	0.496271483794926	0.00456088152814661	0.476487712421476	0.0379513735853072	0.304048954747905	0.066781883352768	0.148445590333487	0.0683744918479464	-0.0701834544424863	0.0420342586241975	-0.144451556179045	0.0412455121735813	-0.13506707569562	-0.00570262722836891	-0.156930511242761	-0.00533593103102592	-0.194030450836869	-0.00369649629846034	-0.137305551298522	-0.0178713637014392	-0.102205308388116	-0.0174428792019597	-0.0978733300975404	-0.00174909007678209	-0.0914990160305481	0.0144190397636926	-0.126036422917125	0.0475483865691277	-0.128240787245856	0.0374134580539311	18.8898829650678	NA
07Avi4081	HOTU	0	31.5	369	7	-0.175042712940832	-0.00409931938567117	-0.227563008449807	0.0112621839935475	-0.113792906779508	-0.0626902317188029	0.134579554294311	-0.0980517775407948	0.146048479506324	-0.0974535754080585	0.232938724421313	-0.0804131522547104	0.492239865347327	0.00512130726927875	0.472987671060079	0.0413901542574249	0.293512148821122	0.0748157493455024	0.133701004592857	0.072828937031853	-0.0644591485244884	0.0485827702366274	-0.14893402094998	0.0405060978151008	-0.134963241932609	-0.0119966147475703	-0.158029380914768	-0.00469276742791725	-0.185764243840838	0.00211550860550625	-0.136013774693644	-0.0268912983052597	-0.10456284382868	-0.0264166306401666	-0.0981924092303266	0.00216184301651025	-0.101443317685107	0.0203924829291833	-0.127019385237947	0.0531650128646792	-0.130227053034797	0.0403633200637378	42.7115323130943	NA
07Avi4082	HOTU	0	34.6	528	11	-0.17097419551905	-0.00138641706036042	-0.214243036743176	0.00198770856885229	-0.123138126905052	-0.0564688208825885	0.140320983765566	-0.094674563476586	0.148328473118234	-0.0942478451109965	0.227737880413228	-0.0784114647586583	0.492879931002594	0.00524796330063755	0.467922939697782	0.0417188422544979	0.30231662133879	0.0694214464961752	0.146856613411045	0.0730354463462636	-0.0776987203136351	0.0473587661171378	-0.145701472728366	0.0370756913379422	-0.137013546961961	-0.00466899767268264	-0.155944926212059	-0.0022503122928018	-0.183275014780769	0.000651138069914085	-0.139279780242	-0.0209481529274285	-0.111456836974116	-0.0229909373083344	-0.105085224284516	-0.00473027354055943	-0.099419825476882	0.0166754689217398	-0.1308702436372	0.0481976214511966	-0.132262491968459	0.0394076921666393	51.1576873299263	NA
07Avi4083	HOTU	0	24.1	147.5	6	-0.170795057518517	-0.0085736716824236	-0.220412924177113	-0.0105019650308994	-0.121070713511289	-0.0558822932355928	0.129305628034848	-0.0818404163053248	0.136938783912113	-0.0806402643031312	0.214154955775391	-0.0681526128870552	0.499506627713103	-0.00601496020159604	0.480910925159011	0.0307578378476898	0.307159444444823	0.0727946545145913	0.142531164468085	0.0776905444020435	-0.0708337782779252	0.0463591758555487	-0.149473284444565	0.0356232206811905	-0.134796986009923	-0.00491591894450496	-0.153273388188595	-0.00608571798037868	-0.184397322728988	-0.00729528380805893	-0.133802486369365	-0.0188816059723961	-0.103304922739367	-0.0131788549334659	-0.0997536473500797	5.99884595848131e-05	-0.0959616597200937	0.0187292199731051	-0.136291737782852	0.0451705491687015	-0.136339620688703	0.0347783743823723	33.5006711180986	NA
07Avi4084	HOTU	0	36.5	597.5	9	-0.170147216328659	-0.00571205133749376	-0.211269820399465	-0.000920549574789025	-0.123654054131343	-0.0542199100764255	0.128227205216526	-0.0885972942671927	0.136497188359794	-0.088002093973955	0.217276827646088	-0.0741001399227063	0.50355642125898	0.00107627754243835	0.480989084442017	0.0358712202812913	0.298055258081	0.072177775221694	0.143673663753878	0.0779395312515194	-0.0802445781178327	0.0493771117629896	-0.147280193135863	0.0343074912158893	-0.136609667596771	-0.0081287376627489	-0.155434721809643	-0.00566419471418651	-0.180738776976259	-0.0030818088540767	-0.137201875022258	-0.0201912484754751	-0.106269446241104	-0.0176279994125471	-0.100770282583424	-0.00381937016585381	-0.0948697335677957	0.0147137674230552	-0.131080000096598	0.0467743802543153	-0.132705282751267	0.037827843484258	51.304263778559	NA
07Avi4085	HOTU	0.0389533	28.5	262	8	-0.171230071358979	-0.00416341067949842	-0.214424883444021	-0.00365367055102689	-0.120093840578817	-0.0564442357765179	0.131317083580238	-0.0916092109034283	0.139183345887738	-0.0902294208963449	0.215355184846026	-0.0764739622830047	0.499670632441824	0.00436157373585864	0.480395571161598	0.0389142404385905	0.301309342878351	0.0699133189132685	0.14217989214634	0.0750916222461951	-0.0707516452147512	0.045302570828824	-0.146564942096912	0.0348752312806785	-0.135915668733934	-0.00522267944281682	-0.157945889403195	-0.00393705623953438	-0.182860804146538	-0.00394634012834875	-0.139425490469034	-0.0185705235848401	-0.109958285330888	-0.0176531689850517	-0.102832538216955	0.00281555900722143	-0.0977046351948751	0.0186824815709496	-0.12889116200005	0.0455576622123359	-0.130811196753166	0.0363894192364906	38.7686116923886	NA
07Avi4086	HOTU	0	27	238.5	6	-0.174115318019937	-0.00325723625185392	-0.227810600325573	-0.000705179032074863	-0.12383165802784	-0.0603370538130706	0.143521089591475	-0.0904272384609974	0.150316349167683	-0.0888435435632736	0.225869595483812	-0.0739745079116356	0.488515948373824	-0.0015945067537081	0.473030682153606	0.0354647583648832	0.296351220784639	0.0734120226245634	0.147055501658745	0.0774944986190591	-0.0734179875210671	0.0492900074745168	-0.148057494627516	0.0386375361178042	-0.135695826231788	-0.00852658542673025	-0.158067995347056	-0.00520660643203211	-0.189336934421505	-0.0025904419478271	-0.136731457202286	-0.0203573438046851	-0.106267909105679	-0.0204219000655672	-0.099208550714365	-0.00234078465461314	-0.0938480072171032	0.0153444070319099	-0.127993150213934	0.049740554311323	-0.130277498238134	0.0391991435740095	36.3487682839761	NA
07Avi4087	HOTU	0	28.5	237	7	-0.171509398332023	-0.00558294463270032	-0.217780158559402	0.0101676384218886	-0.124633451898705	-0.0541319663912843	0.133904541872118	-0.087570351804285	0.142349767644348	-0.0865485363931223	0.21686424731696	-0.0768601456871497	0.50333443157531	0.00956491058036235	0.476899876421077	0.0383023216571982	0.298392230827344	0.0665380071495198	0.144816750353823	0.0695101588732507	-0.0762385549928802	0.0394592431182204	-0.145304390830836	0.0352555680209541	-0.137715378234356	-0.00547145005836385	-0.157110359710881	-0.00155962840568429	-0.182972521181039	0.00431876164294079	-0.134185753638943	-0.0208660700731773	-0.107350965540419	-0.0202805593803562	-0.101930195349347	-0.00634733874723307	-0.0970260715551816	0.0135478928652674	-0.130926667348905	0.0457395057372299	-0.131877978838061	0.0328149835065239	37.7666402820092	NA
07Avi4088	HOTU	0	23	126.5	6	-0.172958611886717	-0.00627579999805638	-0.22176528334647	-0.00238970759036209	-0.125668084521483	-0.0580800776081949	0.130448980248846	-0.0838857597115458	0.138958227840156	-0.081720959908583	0.213487533158541	-0.0701848057512014	0.501310231781704	-0.000309933713383414	0.48271161005023	0.0306532557405641	0.304505374274898	0.0721522702546003	0.134948080285907	0.0791444077109654	-0.073665006064523	0.0413883874678939	-0.145262159547705	0.0349594423741886	-0.134897789799812	-0.00710665146441988	-0.15507214529781	-0.00525592209016873	-0.186993668106581	-0.00314875707815099	-0.136114513673462	-0.0197730773090337	-0.104601333004057	-0.0190506647409553	-0.0995024264848323	-0.000827657991255534	-0.0934637465807454	0.0173748339074228	-0.127160287023074	0.0458469408231259	-0.129244982303011	0.0364902366765499	30.3730794498461	NA
07Avi4089	HOTU	0.016886	22	134	7	-0.175630526667693	-0.00595204413314872	-0.231168763396383	-0.00364695669864408	-0.121676068040791	-0.0610508600867524	0.131118669840639	-0.0885540971426502	0.140030710618704	-0.0884380671633779	0.2195790858285	-0.0742152181154897	0.494826174176492	-0.0105567544724394	0.477222663638065	0.032292152395985	0.299049770717269	0.0866528559206908	0.138174661265428	0.0897599552145009	-0.071118213370449	0.0453245379794291	-0.149052797181114	0.0384489062794001	-0.1325067666573	-0.00570806491868298	-0.156706171913526	-0.0039473696127762	-0.191296855011175	-0.00310342520020655	-0.133961734893734	-0.0215027728124381	-0.099499431346359	-0.0237403679215155	-0.092842649403713	-0.0023344388438054	-0.0866137992953125	0.0144259879122123	-0.127964514428798	0.0486871054285459	-0.12996344447875	0.0371589359911632	28.1470649948491	NA
07Avi4090	HOTU	0	16.5	55.5	5	-0.174816433633282	-0.00564403046948187	-0.23152665300664	0.000554821132409946	-0.124345395858209	-0.0587858640181355	0.131120923581353	-0.0909738696642975	0.141352451229191	-0.089180225991584	0.216515816417954	-0.0781257238500922	0.499298884613075	0.00347143795819424	0.476921195655504	0.0394173905403964	0.299664864231237	0.0707831899076722	0.14009441816547	0.0768267659593053	-0.0711571878778431	0.0457092133163606	-0.144639327992807	0.0353352672036675	-0.132957456904314	-0.00415764272756728	-0.155426135985126	-0.00327367797661413	-0.190704389623933	0.000251850896745828	-0.133521308639064	-0.0225833156319812	-0.103827394740552	-0.0195641657164398	-0.0946771961305036	-0.000597828293131085	-0.0901784711231331	0.0192250009701401	-0.127543008539865	0.0467562567930739	-0.129648193838512	0.0345551496613589	21.515440395081	NA
07Avi4091	HOTU	0	21	115.5	6	-0.176755944823483	-0.00222964745375281	-0.229401863790362	0.00502308033127702	-0.120891645627472	-0.0607909840396322	0.137303081490475	-0.100961164042126	0.144766588116991	-0.101072157727322	0.221658307660361	-0.0842992769916911	0.495322230934623	0.0121617091919283	0.470939647306776	0.0458686844076866	0.293663369388314	0.0723935553201945	0.141824005946672	0.0691771887263934	-0.0665956205406848	0.0429137533562137	-0.147743456689574	0.0411344820847328	-0.135472673981452	-0.00383894672870403	-0.158828729761818	-0.00150089808135348	-0.192113928973833	0.00247784347156126	-0.136199628039291	-0.019256127511158	-0.101874897136329	-0.0202642655714923	-0.0981403416908448	-0.00339878093781335	-0.0863781162992923	0.0178264144075668	-0.126222278183672	0.0492749410305573	-0.128858105306105	0.0393605967569341	27.1118605840609	NA
07Avi4094	HOTU	0	14.4	35.2	4	-0.177815891441229	-0.00324763985360383	-0.233274786965941	0.00623271682889784	-0.121706023374565	-0.0640025106343479	0.134824052891964	-0.0965805038382123	0.143705033373371	-0.0940072605705831	0.229721758996353	-0.0768634266706961	0.498114824871723	0.00397293059020768	0.475658463432819	0.0399012212179467	0.287391427967949	0.0767256669094791	0.132618194776674	0.0707770387065468	-0.0681586647682411	0.0415862005930727	-0.144116606948309	0.0407300049187447	-0.133574831459103	-0.00445246981843712	-0.155160384432592	-0.00232911403112863	-0.194576306079689	0.00287556458153025	-0.134989022627059	-0.0201346542802569	-0.100943561509432	-0.021171503749432	-0.0952972715579455	-0.00447122068027113	-0.088937678916361	0.014256983462079	-0.125525218227544	0.0508260309983772	-0.127957508002842	0.0393759453200871	17.3275981469915	NA
07Avi4095	HOTU	0	29	245	7	-0.17368857553817	-0.00126586828393558	-0.223916226695581	0.00405787563028376	-0.126718742460828	-0.0576796504440801	0.140928290643475	-0.0924444739661673	0.146766287132847	-0.0912844037177684	0.222641612138725	-0.0774504977314583	0.492945660288928	0.0099789689774894	0.474718705115429	0.0422649285506465	0.296248021072203	0.0628089067193034	0.149144634910282	0.0679168542891743	-0.0694976882091257	0.043327163157812	-0.148177130431276	0.036603100045027	-0.138412591724611	-0.00553472176473057	-0.157080441655806	-0.00276126693959677	-0.186127599040314	0.00099877068044499	-0.138605095069521	-0.0184204632744309	-0.104067302638082	-0.0164418609702153	-0.0984338425287995	-0.00114283218392232	-0.093191212359196	0.0158250827115227	-0.131835630782198	0.0450899691176792	-0.133641132168382	0.0355544193969222	36.9789997176822	NA
07Avi4098	HOTU	0	23.5	141.5	5	-0.174641774605541	6.49002366552056e-05	-0.229711635367304	0.00567258006519919	-0.125881146242731	-0.0566892224286057	0.135206744119022	-0.095819842262765	0.145688627327347	-0.0942418184481414	0.225855377842503	-0.079215805471327	0.500447593622363	0.0104718526240668	0.468865567811871	0.0410175115181203	0.293090398731747	0.0708135938840035	0.14333375174745	0.0674891540974	-0.0680878858949789	0.0428680114233146	-0.147607634313932	0.0380304726566227	-0.136699721672282	-0.00667975097160971	-0.157603303989134	-0.00409737621238759	-0.189661168972421	0.000391218097552782	-0.137200958206982	-0.0190640979802586	-0.103648772995579	-0.0194835088036495	-0.0973197768603108	-0.00186009806603508	-0.0890883169247186	0.0136840523222551	-0.126231968574679	0.0482716194657548	-0.12910399658171	0.0383765542538347	31.1029970635933	NA
07Avi4099	HOTU	0	24	162	5	-0.172562747484926	-0.00119551338108373	-0.221103070359647	0.00043385110703199	-0.118733212045501	-0.0602579361802251	0.124971249017971	-0.0958633315100274	0.135608917940707	-0.0942958535619052	0.218275018398339	-0.0826365628809759	0.508611632533875	0.00961905939660692	0.479863203558577	0.0418580849918551	0.292114372000496	0.0674058453317583	0.129785425661495	0.0762227508476609	-0.0723464161921532	0.0459600725771541	-0.144278053797062	0.0387518433814592	-0.135253617040777	-0.00774040428895458	-0.15681596428246	-0.00509206078931017	-0.187012929813816	-0.00167273824351914	-0.136698781203083	-0.0221260573311864	-0.103424644274642	-0.0198750067327403	-0.0954897309569586	0.00150988497063324	-0.0895578682723391	0.0205563196797381	-0.127069974110626	0.04972154627165	-0.128882809277466	0.0387162063443802	34.6327814399096	NA
07Avi4100	HOTU	0	25.75	207	6	NA	NA	NA	NA	NA	NA	NA	NA	NA	NA	NA	NA	NA	NA	NA	NA	NA	NA	NA	NA	NA	NA	NA	NA	NA	NA	NA	NA	NA	NA	NA	NA	NA	NA	NA	NA	NA	NA	NA	NA	NA	NA	NA	NA
07Avi4101	HOTU	0	35.25	520	7	NA	NA	NA	NA	NA	NA	NA	NA	NA	NA	NA	NA	NA	NA	NA	NA	NA	NA	NA	NA	NA	NA	NA	NA	NA	NA	NA	NA	NA	NA	NA	NA	NA	NA	NA	NA	NA	NA	NA	NA	NA	NA	NA	NA
07Avi4102	HOTU	0.0071338	22.5	128.5	5	NA	NA	NA	NA	NA	NA	NA	NA	NA	NA	NA	NA	NA	NA	NA	NA	NA	NA	NA	NA	NA	NA	NA	NA	NA	NA	NA	NA	NA	NA	NA	NA	NA	NA	NA	NA	NA	NA	NA	NA	NA	NA	NA	NA
07Avi4103	HOTU	0	26	189.5	6	NA	NA	NA	NA	NA	NA	NA	NA	NA	NA	NA	NA	NA	NA	NA	NA	NA	NA	NA	NA	NA	NA	NA	NA	NA	NA	NA	NA	NA	NA	NA	NA	NA	NA	NA	NA	NA	NA	NA	NA	NA	NA	NA	NA
07Avi4104	HOTU	0	25.5	172	5	NA	NA	NA	NA	NA	NA	NA	NA	NA	NA	NA	NA	NA	NA	NA	NA	NA	NA	NA	NA	NA	NA	NA	NA	NA	NA	NA	NA	NA	NA	NA	NA	NA	NA	NA	NA	NA	NA	NA	NA	NA	NA	NA	NA
07Avi4105	HOTU	0	23	146	5	-0.175592646949034	-0.00371751624273706	-0.226511417506906	-0.00234918674507093	-0.118897432977282	-0.0557584424514848	0.140394301365282	-0.0872385948678692	0.150611847407322	-0.0865960608166654	0.23466981505471	-0.0738958819963716	0.490212621811315	0.000268559342547788	0.473580340335494	0.0329926229329482	0.293446427876683	0.0686889142872146	0.14425311601149	0.0726624897172921	-0.0743476830473393	0.0465756883891409	-0.153259331084302	0.0352147765397123	-0.135834329199653	-0.00365483331167427	-0.157758874612222	-0.00386558158470959	-0.189844646182721	-0.00319186399105366	-0.135417074684885	-0.0199803790252943	-0.102181890106202	-0.0171286433999343	-0.0981120113407996	-0.00351705720179964	-0.091743306559029	0.0171454354343667	-0.133391679872615	0.0487533905746864	-0.134276145739306	0.0385921644167557	31.1382754777641	NA
07Avi4106	HOTU	0	24.25	27.5	4	-0.175845632631878	-0.00505369380229477	-0.227515621913574	-0.00322801375429139	-0.115948181040471	-0.0558839884329877	0.140788036460287	-0.0757389087335485	0.148847931958982	-0.07483169309234	0.22941750097078	-0.0662284624198562	0.493170717218847	-0.0116711199994385	0.474243621098059	0.0243517536129976	0.301655812263527	0.0723578557735686	0.13650579399811	0.0812949418085535	-0.0770980044991499	0.0457209677335442	-0.150663073392069	0.0362080216941662	-0.136133874641459	-0.00989613038829492	-0.157264918898709	-0.0090426872460203	-0.193254656947464	-0.00490426420084479	-0.136956681945738	-0.0230260510971553	-0.10140523379859	-0.0191339646187885	-0.0973868543797114	-8.43251460170744e-05	-0.0926657112828512	0.0151551364596314	-0.12970584526005	0.0476054197318531	-0.132785123336881	0.0360292061175633	28.3623372197382	NA
07Avi4107	HOTU	0	20.75	97.5	5	NA	NA	NA	NA	NA	NA	NA	NA	NA	NA	NA	NA	NA	NA	NA	NA	NA	NA	NA	NA	NA	NA	NA	NA	NA	NA	NA	NA	NA	NA	NA	NA	NA	NA	NA	NA	NA	NA	NA	NA	NA	NA	NA	NA
07Avi4108	HOTU	0	15.75	46.5	4	NA	NA	NA	NA	NA	NA	NA	NA	NA	NA	NA	NA	NA	NA	NA	NA	NA	NA	NA	NA	NA	NA	NA	NA	NA	NA	NA	NA	NA	NA	NA	NA	NA	NA	NA	NA	NA	NA	NA	NA	NA	NA	NA	NA
07Avi4109	HOTU	0	23	148.5	5	NA	NA	NA	NA	NA	NA	NA	NA	NA	NA	NA	NA	NA	NA	NA	NA	NA	NA	NA	NA	NA	NA	NA	NA	NA	NA	NA	NA	NA	NA	NA	NA	NA	NA	NA	NA	NA	NA	NA	NA	NA	NA	NA	NA
07Avi4111	HOTU	0	38.6	508	7	-0.173184044846238	-0.00429167523550201	-0.223718970028918	0.00539724335931383	-0.117681027997304	-0.0538692408785079	0.135620549489927	-0.0877236083630567	0.145679014246219	-0.086902927257436	0.22851765665738	-0.0737572255563754	0.497077307349519	0.00449375246843433	0.466631665103514	0.0346187204223922	0.303825311455591	0.0654197153200384	0.145125675727181	0.075162576121614	-0.0710458416367032	0.049788043118481	-0.14922733299986	0.0381127538358779	-0.138906799494748	-0.0132819906480525	-0.15710549403614	-0.00915891427191896	-0.185654126604474	-0.00292056100139056	-0.137508038684728	-0.0196065960377173	-0.104974766120236	-0.0205869388168329	-0.0980590349609623	-0.00543167968811263	-0.0968540036827348	0.0128924051680449	-0.133664943959524	0.0503906605078105	-0.13489275497676	0.0412554874328957	46.9314836030704	NA
07Avi4112	HOTU	0.45682	23.5	144.5	6	-0.175401492726716	-0.00552167093537233	-0.231615884234351	-0.00507673346837133	-0.114289881689596	-0.0550158583674648	0.135395940086667	-0.0766924184927086	0.144524772895598	-0.076764673295042	0.211877323090554	-0.0662463847540553	0.495335092056115	-0.00986956769535639	0.494670787264755	0.0276142990783998	0.289839329558791	0.0705581107712713	0.129893960456474	0.0780705147551223	-0.0658910264372116	0.0498294658285932	-0.147668931825586	0.0379838691635648	-0.134127147256182	-0.0116142976042073	-0.157658517952533	-0.00998656161783175	-0.191272045458511	-0.00731803529109461	-0.134725501555196	-0.0265049061449737	-0.099098845286496	-0.0176574867767089	-0.092677869106314	0.00439446042226675	-0.0887390779205354	0.0163756594646159	-0.133655589598848	0.0479633480961913	-0.134715394360876	0.0354788668631615	31.4827173256838	NA
07Avi4113	NA	0	13.75	30	3	-0.175326161355555	-0.00303672529763606	-0.235209558999172	0.00202286388531033	-0.118929613859467	-0.0609432125378085	0.131602432274446	-0.0903431324592994	0.138674399089585	-0.087887414467761	0.224915670148555	-0.0735388126311607	0.499582259574429	0.00713634199494725	0.476189945563862	0.0385652539227426	0.298655949429138	0.0653081018097042	0.134500758984307	0.0672569485095418	-0.0646392771120583	0.0423196151253807	-0.146772289879392	0.0369995743706819	-0.133530919700895	-0.00340469779589323	-0.15417676196404	-0.00322292824856141	-0.195945403197139	0.000166387019912262	-0.131685160523969	-0.0225576022883042	-0.099408736868799	-0.0173022117062223	-0.0962588253943724	-0.00272565540507058	-0.0875032844539803	0.0193554903820941	-0.131568041149253	0.0479448290870049	-0.133167380606231	0.0378869867303973	16.6723369939527	NA
07Avi4114	HOTU	0	22.25	132.5	5	-0.175856344265705	-0.00193194459820416	-0.234677256242209	0.0045064201256083	-0.126242443006661	-0.0603742717076698	0.134035723670541	-0.092886149577098	0.140342021834082	-0.0915571883121889	0.215516175324582	-0.0765663673006667	0.504590646063405	0.00729314813467686	0.468001664935	0.0393967101821675	0.302422636104181	0.0720319870544562	0.135287141010231	0.073775601910818	-0.0633489951507079	0.0451996259810393	-0.145127878259719	0.0385484818869787	-0.131952157959216	-0.00518645033900803	-0.158004887406298	-0.00323928306771725	-0.192221981619778	0.00127959525076178	-0.136166546752164	-0.023465516027853	-0.103269186848273	-0.0211951256214384	-0.0943081350396723	-0.00735506453795808	-0.0866483636300226	0.0142402063931209	-0.124630894710571	0.0492692726746845	-0.127740938051026	0.03821631149549	28.3410215734896	NA
07Avi4116	HOTU	0	24	170.5	5	-0.172935600056366	0.00228635033251267	-0.227995682486403	0.0119340637565827	-0.125314947997717	-0.0567915148498466	0.135161726724086	-0.0984569522542682	0.1449884158722	-0.0981861059576088	0.22504871188748	-0.0795167586105135	0.497099649252211	0.0108384197756375	0.47982332297	0.0433148109904914	0.288365529000069	0.0754999423832682	0.131499857950604	0.0649553080156114	-0.066067633079567	0.0388907660743563	-0.144074123594062	0.0403266613675583	-0.135488701056756	-0.00898780242042276	-0.155490504812819	-0.00280188774591703	-0.187875706229513	0.00421085722800595	-0.139944056743707	-0.0217972047040638	-0.103245728105883	-0.0216821975082108	-0.0977185555439142	-0.00734911400548313	-0.0904608239943906	0.0141763709696666	-0.126241132534637	0.0507338326905787	-0.129134017420914	0.038402154472065	31.6973837571604	NA
07Avi4117	HOTU	0	23.5	152	5	-0.174870561901828	0.000260507355958255	-0.225758517240988	0.0119407043403372	-0.125410765785367	-0.0554138294970422	0.131820315659463	-0.100420969173814	0.142565689928639	-0.0988976766897864	0.222664824588043	-0.0818341503385514	0.499257668387816	0.0114593709266585	0.47324032535892	0.0460151034564902	0.299055412730009	0.0742527731583222	0.132647109478933	0.0686184918685935	-0.0672393590677503	0.0374948304266974	-0.144516890905049	0.0375814856038358	-0.134663056389535	-0.00489369007691223	-0.156093208781732	-0.000427602478467021	-0.189311676308099	0.00628018551150892	-0.135874800804534	-0.0220568564937475	-0.102054789366821	-0.0207196807443414	-0.0965630740879985	-0.00520099910384532	-0.090504441267062	0.0140696905237469	-0.127799449738015	0.0476430783347409	-0.130590754487044	0.0342492330896176	29.5458877312562	NA
07Avi4118	HOTU	0	24.75	175.5	6	-0.174156531410179	0.000576105823654862	-0.22498298358504	0.00645327926631485	-0.123532280325013	-0.0583505861812982	0.139458288216898	-0.0928205703155929	0.149532264630565	-0.0922834290138013	0.224073104675688	-0.0787114487224702	0.493002177008487	0.00281016664188057	0.474788963669632	0.0412392485723182	0.295788398272418	0.073115722021915	0.140642576085916	0.0744408806323996	-0.0698366459975235	0.0430129604674425	-0.144834056149169	0.038003860127729	-0.135418850931719	-0.00594563718115498	-0.158353868513367	-0.00211721690335208	-0.186352731366939	0.00194633154423862	-0.13702420482209	-0.023205682409838	-0.107198546141412	-0.0236359108522866	-0.100159933483882	-0.0040656426248848	-0.0945787031582227	0.0144166567658817	-0.129199121058913	0.0479298649828963	-0.131657315616132	0.0371910473580077	30.9451187049082	NA
07Avi4119	HOTU	0	22.5	126.5	5	-0.174928658143649	-0.00428551696918948	-0.232938266827766	-0.00263895754684115	-0.124714632827586	-0.0607603436382659	0.131219125447622	-0.0848806802683028	0.140945452683746	-0.0838669720755266	0.218556058256815	-0.0694558773920867	0.50049443613519	0.00012194338516704	0.479228024206461	0.0330265708006631	0.299390403383392	0.0701741670179446	0.136976562370338	0.0750743637222326	-0.0695350942948666	0.0466278223142743	-0.145500598722268	0.0364988659441566	-0.134813691469271	-0.00560955660851914	-0.156550965597722	-0.00462980892299764	-0.190891098008636	-0.00405008586932823	-0.13434835032505	-0.0167632632824176	-0.100974318986512	-0.0172994419945082	-0.0960172433787197	-0.00396997651835379	-0.0903158511852668	0.0151343232212653	-0.126204412224367	0.0457938125433155	-0.129076880491883	0.0357586121373181	27.5557625873919	NA
07Avi4120	HOTU	0	22.5	126	6	-0.175385262812563	-0.00114459703025218	-0.230664064839068	0.00124395023082494	-0.129427481725982	-0.0551747481257089	0.142514424959136	-0.0897132214925316	0.151711956267783	-0.0878088094030619	0.22804896975156	-0.0716337885325197	0.497415562762393	0.00203291129421949	0.467706364617832	0.0368312512096862	0.302149471793969	0.0707090517413356	0.131316208849949	0.0677093538087476	-0.0711168531699285	0.0387063063184503	-0.147099462058352	0.0381914283580101	-0.137129382841024	-0.00595110507301641	-0.156946513580444	-0.00378278209033048	-0.1896576627979	-0.00170183233729498	-0.140265514230882	-0.0188669668584646	-0.105283066438652	-0.0163273076497642	-0.099387051561702	-0.00293222236946111	-0.0889203552828162	0.0155595748949452	-0.123209596246776	0.0466427048060981	-0.126370691416534	0.0374108483000887	28.937352657698	NA
07Avi4121	HOTU	0.4974323	22.25	115	6	-0.175431041872447	-0.000995684202255725	-0.228033281772626	-0.000367431516175904	-0.121542522103432	-0.0559717444046102	0.134890179870838	-0.0887598999038779	0.144650446993535	-0.0883093267336894	0.214989971286035	-0.0758924208222949	0.503311296092736	0.0083303892766368	0.48360275408084	0.0379863993409609	0.288040438921582	0.0631921925129043	0.135498582892467	0.0702105315407232	-0.0662666176787986	0.0443906874897621	-0.145456144758163	0.0382897137013068	-0.134306475887923	-0.00459905930860851	-0.157571592773738	-0.00383912050230055	-0.189433265038187	-0.00225339982957025	-0.136680699608483	-0.0193802641083377	-0.103683476423108	-0.0190796130492887	-0.0976773133546736	-0.00351942661557047	-0.0900945476089645	0.017615392544075	-0.128131751299053	0.0470365946094644	-0.130674939958434	0.0359154899807467	28.7151522840463	NA
07Avi4122	HOTU	0	21	117	6	-0.176824004904425	-0.00173718329540936	-0.231831153948681	0.00456667764164006	-0.12948923939482	-0.0585610208531062	0.136410385662869	-0.100800543970482	0.144845604206404	-0.0986606790770066	0.22784165372192	-0.0841669507718126	0.496665621152158	0.00589855132225532	0.474864473621854	0.0423807243350973	0.286669102717682	0.0800456197790735	0.134972170894892	0.072295411039777	-0.0708777403227067	0.0429805244058596	-0.142377975466728	0.037618662620767	-0.133383110907474	-0.00464451109398086	-0.15747776561336	-0.00131841863131476	-0.191231026465266	0.00151421484795069	-0.132657435931885	-0.0188483436616579	-0.09856823776946	-0.0171067237202429	-0.0942095600197093	-0.00207349485864657	-0.0884076653530498	0.0181601947243842	-0.126847033978236	0.0458174115286193	-0.12808706190198	0.0366398776882354	26.8191980186286	NA
07Avi4124	HOTU	0	21.5	114	5	NA	NA	NA	NA	NA	NA	NA	NA	NA	NA	NA	NA	NA	NA	NA	NA	NA	NA	NA	NA	NA	NA	NA	NA	NA	NA	NA	NA	NA	NA	NA	NA	NA	NA	NA	NA	NA	NA	NA	NA	NA	NA	NA	NA
07Ber1001	TOXO	0.9969742	15.5	47	4	-0.176852851750579	-0.00635541460688584	-0.237756760660423	-0.00152939076951233	-0.111783094016878	-0.0633125089771513	0.136636160125502	-0.0803774784449108	0.142006810039066	-0.0797427809264566	0.22790820889558	-0.0679735256810678	0.503873184592901	-0.000583562053057342	0.481907255596574	0.0237792303751568	0.276652901873306	0.0647625543288129	0.130614326628106	0.0750556688957801	-0.0621523722628224	0.0500640982181084	-0.158804737533307	0.0375634795858518	-0.128910035375915	-0.00872327827824881	-0.158002410825474	-0.00709314736751965	-0.198403117512727	-0.00512798313041826	-0.13026313248132	-0.0232791325898696	-0.095339408162887	-0.0199606461949785	-0.0892020257281643	-0.00208960270154167	-0.087043529754236	0.0275504709848992	-0.129454661452106	0.0515459331131418	-0.135630710234195	0.0358270162198676	19.7333398111855	NA
07Ber1002	TOXO	1	12	20	4	-0.18256691108736	-0.00189954735084988	-0.238836830642364	-0.0065932057207365	-0.10871227256462	-0.0634959313630606	0.141553850910169	-0.0841709573572206	0.147034031501284	-0.0832030965141444	0.227728448559889	-0.0716641004552445	0.502365798815055	0.00260899716968027	0.471136141786716	0.0281520236323862	0.284161055024644	0.0639381270783476	0.129886250070031	0.0696939956662353	-0.0593736061803251	0.047254368788903	-0.153481936854958	0.0407605900372898	-0.133800783543973	-0.00463434693456667	-0.161676827947653	-0.00499146502511407	-0.203992402921581	-0.00627124352392907	-0.135887173346154	-0.0235384856827782	-0.0945495037563709	-0.0187694932548773	-0.0869854444983418	0.000604764670903044	-0.0808769432078277	0.0274526809850953	-0.129547647611063	0.0491016638580922	-0.133577292505197	0.0396646612955892	15.2134727083424	NA
07Ber1003	TOXO	0.9397975	12.5	21.8	4	-0.179798833029805	-0.00465463679857544	-0.24289254613304	-0.0106354049381688	-0.111917049875753	-0.0618016633627622	0.141020227911325	-0.0784473666230545	0.148755724688098	-0.0776294871751249	0.229007233676409	-0.0663837434725263	0.501691877268799	-0.00129546708595292	0.478263777569791	0.0248926895011612	0.27792442232563	0.0597527972285664	0.133778282621279	0.0705546904726168	-0.0666630805290768	0.0463251204047796	-0.154752331095797	0.0378395915205803	-0.130898211389978	-0.0032572911762371	-0.16068158200884	-0.00530202927863427	-0.199410188293524	-0.00760237938511781	-0.132244197716059	-0.0188134887311458	-0.097110726497977	-0.0160190343819087	-0.0893241862855328	0.0038990552867135	-0.084536432095302	0.024328289998362	-0.128785625947077	0.0481309714427768	-0.13142655516357	0.036118786553652	15.95661486441	NA
07Ber1004	TOXO	0.9342835	14	29.5	4	-0.179128806331305	-0.00031502780234075	-0.234571357984006	-0.00213325891800024	-0.116499419258946	-0.0622365418684133	0.144947045347116	-0.08594549362311	0.150320117608259	-0.085612469080003	0.230649781890911	-0.0763186431244837	0.499976353194228	0.00779570938394512	0.472116386216338	0.0308800215239764	0.280419953642196	0.060530214017407	0.134885236188141	0.0676910705912559	-0.0644602126573901	0.0467056419698469	-0.15301599760331	0.0395988153302384	-0.133999467294851	-0.00614783971238054	-0.162072652870035	-0.00573033843208011	-0.199917275878208	-0.00430035965102938	-0.135116320115676	-0.0229375735391653	-0.0992499457832642	-0.0185570801958913	-0.0887612849811788	0.00366786284351436	-0.0843828183922143	0.0287503222421877	-0.128732797108093	0.048115722168016	-0.133406517828711	0.0364992458765096	17.1929285282746	NA
07Ber1010	TOXO	0.9799236	10	8.3	4	-0.182842924809954	-0.00078486147206466	-0.245162483697739	-0.0101855739601476	-0.119403306569912	-0.06131426064688	0.153262489332025	-0.0854255357488138	0.160257977088718	-0.0841692639243843	0.225120349063622	-0.0747740549705305	0.499917523800737	0.00473017557697989	0.465645958350475	0.0308683074320476	0.277536952896602	0.0586108096515404	0.130064800912134	0.0640156408110714	-0.0581391405071918	0.0478946172777544	-0.153504262459071	0.0436510769088895	-0.13072351182535	-0.00471190355444179	-0.161241396521455	-0.00655297095903134	-0.204473346653157	-0.0083665206924748	-0.133302097884959	-0.0212346850864889	-0.095154398043939	-0.0187744250128071	-0.0849322380038415	0.00472458190613066	-0.0791655044004321	0.0256904069228502	-0.130595554654522	0.0544085007210843	-0.133165885412787	0.0416999388197165	11.9045856791005	NA
07Ber1011	TOXO	0.9510403	13	24	4	-0.182709148489286	-0.00298877555455648	-0.243957978528929	-0.00707649332444912	-0.114322889054841	-0.0642920032723903	0.145206437431677	-0.0912786445033629	0.152416464492239	-0.090313640593172	0.22864520055527	-0.079156945666377	0.502070724666755	0.0110149039821556	0.461632571799161	0.033491486870319	0.279761287253392	0.058762374703878	0.137335851683673	0.065680595109788	-0.0577445809563323	0.0514601339983748	-0.153509590492548	0.0415050428201683	-0.131806507076068	-0.00549663298025534	-0.160614765340072	-0.00575618508763008	-0.204343779667866	-0.00639813921847054	-0.133481512785968	-0.0203991890564758	-0.0922696581621738	-0.0135622617410785	-0.0869714389344241	0.00388020402360234	-0.081614069747075	0.0280092449217199	-0.130268203557453	0.0521016835601835	-0.13345441508913	0.0408132410080288	15.5372850033119	NA
07Ber1014	TOXO	1	13.5	21.4	4	-0.182578373711154	-0.000158818644994244	-0.243391257214954	0.00248493203083291	-0.120323695900074	-0.063762529026855	0.143400967467026	-0.0864379906057693	0.150713183948851	-0.085337611082038	0.226673438024243	-0.0712542205482418	0.509476603893989	0.00674542235696237	0.471335750846833	0.0331180365195219	0.27374425085674	0.062048976471229	0.124231466249543	0.0628859343272136	-0.0584105277935992	0.0399159406596072	-0.146963352694762	0.0421946928228724	-0.13193213774657	-0.00743649358360367	-0.161389826112715	-0.00501242823976767	-0.203525415270253	-0.00122289360384686	-0.132974391998073	-0.0237623317157863	-0.0978078415171473	-0.0191193075815203	-0.087944446253883	0.00234342965675663	-0.081307722489336	0.0225587111690684	-0.12395538636167	0.050002642219245	-0.127071286223032	0.0392059063991137	15.937555126182	NA
07Ber1015	TOXO	0.9966314	13	23.9	3	-0.180525384874524	-0.00526714440303754	-0.244584033253798	-0.00543961170923487	-0.110800727955616	-0.0655063172942833	0.143421657272372	-0.0778318091181633	0.149842482604781	-0.075194922654059	0.227918578604107	-0.0649465866872764	0.501847615551775	-0.0135781642699265	0.473412449553903	0.0250008807922487	0.281390748472896	0.0734858133641192	0.12709776378419	0.073774835150717	-0.0603428529473209	0.0478226447587479	-0.152506559927109	0.037206178619575	-0.1301321242356	-0.00693657103644471	-0.160687684658023	-0.00660058144943291	-0.201414625618128	-0.00582969436396691	-0.132392845380969	-0.0257641495352181	-0.095714426438118	-0.0190833801658592	-0.0895788936593457	-0.000421476904592278	-0.0850494162222622	0.0260728872422333	-0.127162644218829	0.0511648940599078	-0.134039076454381	0.037872275603946	15.8554180821325	NA
07Ber1016	TOXO	0.9738411	12	16.7	3	-0.182800959191148	-5.6869350109343e-05	-0.245670380452384	0.00216146085122971	-0.118471180057567	-0.0608623150943545	0.148721513921063	-0.0840054261475219	0.154791600606974	-0.0824960188492555	0.230031972230034	-0.0676247900767058	0.504059931630153	0.00406448699770863	0.471223632603034	0.0325802691536727	0.272875253212919	0.0606395819427554	0.125676559046179	0.0586174494451026	-0.0545423408316652	0.0405629968183195	-0.151631270313412	0.0422022340879733	-0.133462126901711	-0.006255333260804	-0.161627413996082	-0.00438749812105828	-0.203887243807467	-0.000882604831566153	-0.134582827985558	-0.0231545055174265	-0.0970978626187435	-0.0215823623533738	-0.0890012851953637	-0.00128287569238354	-0.0800068508982498	0.0213762784612906	-0.125992239089333	0.0510762239401909	-0.128606481911674	0.0393096175963159	14.4968798298458	NA
07Ber1017	TOXO	0.9977609	12.5	20.7	3	-0.182178413420166	-0.00221057521747982	-0.243296838519957	-0.00658491047778765	-0.113945702150434	-0.0635587082790105	0.14372537306298	-0.081024662975957	0.148782218761017	-0.080124015749772	0.224180449180319	-0.0652344164505949	0.501893821902712	-0.00283360867786488	0.47168330116037	0.0280561173516768	0.283454616017302	0.0650272825966987	0.135531964684741	0.0678564757170402	-0.0602605071001649	0.045589833927329	-0.154456652147283	0.0413344840860519	-0.130740708143633	-0.00698979141754563	-0.160141473299327	-0.00642461382358305	-0.202409101362843	-0.00673198967631205	-0.132176786609023	-0.0230642808883705	-0.0949577413672218	-0.0213604883765953	-0.0879723529214625	0.00480125128607449	-0.0828510567881169	0.023618996817062	-0.131449656639157	0.0513589364178529	-0.132414754300651	0.0384986838110873	15.3209240707001	NA
07Ber1018	TOXO	0.9789919	12.5	18.6	3	-0.18257320749113	-0.00629064531922411	-0.247324776031212	-0.0156824804059514	-0.116630109219951	-0.0603614995119001	0.143904044774366	-0.078555374518625	0.150625909321188	-0.077948222204119	0.229746655891539	-0.0654009172112604	0.499440726524981	-0.00791406592290592	0.469944124271927	0.0261603419880879	0.279260534709513	0.0639416831566122	0.140606923824504	0.0714383188559411	-0.0585909623924116	0.0503842154281841	-0.152071860252644	0.0342006625801077	-0.128254325984755	-0.00478984570639525	-0.16185462197848	-0.00830638522801074	-0.205070476953932	-0.0120034595573682	-0.127067101576905	-0.0167912409527808	-0.0996988654405293	-0.0143536049543705	-0.091469119155168	0.00840543997965771	-0.0817699588013864	0.0297492312875879	-0.130671547793821	0.0471070925737733	-0.130481986245692	0.0370107556429593	14.4254861429628	NA
07Ber1019	TOXO	0.981112	9.5	10.1	3	-0.183709057581589	-0.000995247165513398	-0.243759174336702	0.00224424704912744	-0.111373858660187	-0.0633278796068968	0.151275104108003	-0.0866407813884622	0.155485462725195	-0.085394510625096	0.237168271348627	-0.0669874270972373	0.497005314294362	0.000577921415285982	0.471913845121487	0.031729483695313	0.27044728879179	0.0604810785379259	0.13013594533162	0.0653058942641322	-0.0608796413145995	0.045399120376935	-0.153587375466772	0.0385955468478077	-0.132959106327665	-0.00460387818907994	-0.161739051098037	-0.00358788389805094	-0.204836066616756	-0.00103864092102389	-0.135296587331263	-0.0229855042809398	-0.0937397634356329	-0.0182121832009042	-0.0873012762701014	-0.000122163656403281	-0.083134311408419	0.0222511161421301	-0.130120571115642	0.049807355093375	-0.130995390757719	0.0375043366075753	12.2287472966382	NA
07Ber1020	TOXO	1	12.5	20.2	3	-0.181399996302103	-0.00179852764178195	-0.246752719941695	-0.00127540764067235	-0.113623202575845	-0.0623725843193064	0.147640443389616	-0.082860645792667	0.153937543591955	-0.0824269260621101	0.233433624458051	-0.0699918752614657	0.496874171246669	3.40629733239044e-05	0.471929893104497	0.0287971217495728	0.27663481376883	0.0652173927310459	0.130422850663933	0.0644512545516143	-0.05898587454434	0.0499912548503354	-0.152985408071045	0.0400929241847373	-0.133037070939541	-0.00799515492908609	-0.162071101001557	-0.00631037440326871	-0.202239298794763	-0.00453646972911415	-0.133633539114888	-0.0220300131923976	-0.0973225954632546	-0.0218365411660541	-0.0855028354083813	0.00324336068010976	-0.0800305500744725	0.021596317556349	-0.129652010036022	0.0520092821916745	-0.133637137955643	0.0380015486691613	15.0686795977871	NA
07Ber1021	TOXO	1	9.5	10.7	3	-0.182489763448145	-0.00442943829504539	-0.244023950982497	-0.00652285070196249	-0.115137740529253	-0.064515379129585	0.145124771474241	-0.082331531911493	0.150713386633444	-0.0829885817752193	0.228475211347901	-0.0698130123028701	0.501736110746459	0.00177283192032131	0.472079375419404	0.0286830663622744	0.277126971939913	0.0560256319641814	0.129341349610711	0.0737461713570909	-0.0578537599773853	0.0507040500442688	-0.154859096973815	0.0407582704929825	-0.129682869126624	-0.00663034824758255	-0.160131341425789	-0.00643624035609043	-0.203629158996024	-0.00615894336824443	-0.131646095946722	-0.0221533989374732	-0.094975726937871	-0.0211443258966508	-0.0867470281671395	0.00241727705801976	-0.0809920348152283	0.0278589177364345	-0.130553293673523	0.0517889295463859	-0.131875316172058	0.0393689044402571	11.4851096648892	NA
07Ber1022	TOXO	1	13.5	25.2	3	-0.182759458413168	-0.00192628765022321	-0.239048633284502	-0.00348814029006801	-0.117731494367815	-0.0619830757686886	0.143276385077795	-0.0814528719414476	0.148840369938961	-0.0807867943264836	0.228445641203093	-0.0672091501334412	0.502748926703451	-0.00331172832647503	0.473123832622299	0.0305460403531807	0.282801301988253	0.0656005117251559	0.128132911647899	0.0674800433877384	-0.0606612690569008	0.0471754625911243	-0.148821909554024	0.0384119688677883	-0.132281562135482	-0.00709306154848007	-0.164006242160587	-0.00544178560060029	-0.202706842456274	-0.00404177998221019	-0.132575133336853	-0.0247988956112217	-0.0982108474012088	-0.0221641112649559	-0.088850568146585	0.00238760882298272	-0.0832107797029388	0.0268053180685267	-0.127349307211416	0.0498956936484164	-0.129155321953998	0.035395034979382	16.5228619585889	NA
07Ber1023	TOXO	1	11.5	17.1	4	-0.180261497626804	-0.00239882160883221	-0.233692827512356	-0.00405567665136951	-0.117512867287547	-0.0585477265343291	0.140256307105746	-0.082747929986658	0.146821414074017	-0.0831107349045904	0.223720453871444	-0.0703551779310721	0.51115369421215	0.00343484946229756	0.480294425151585	0.0310160045575736	0.272855429618675	0.0603370189955418	0.123874656301498	0.0687250295911679	-0.0611929454367306	0.043043876393109	-0.148897079153673	0.0401433923982442	-0.131280718419298	-0.00487320980958935	-0.161048599718666	-0.00450645420995935	-0.199891572306848	-0.0043354372846394	-0.134955238089202	-0.0215978721387744	-0.101197480366875	-0.0198609458189747	-0.0920423178007986	8.36501856013367e-06	-0.0849908371541521	0.0238675522790542	-0.124859951278761	0.0482279382704156	-0.127152448183404	0.0375859599128247	14.3625672830141	NA
07Ber1024	TOXO	0.9959961	12.5	20.5	3	-0.180813877048068	-0.002449942919243	-0.239310101056826	-0.00557394314465565	-0.117618024521408	-0.0594618153052487	0.145746589484988	-0.079180226767493	0.150033625345186	-0.079265587181055	0.224294425432762	-0.0651975493217861	0.498862697672114	-0.00686961726593409	0.476974622404402	0.0246595348917021	0.286487241123608	0.0697314635013206	0.126784485279542	0.0723752594239884	-0.0651006727733328	0.0472469758228668	-0.152641089355379	0.0393403635637518	-0.129980016570085	-0.00721475420796747	-0.158392299195591	-0.00718512095064253	-0.201798537280095	-0.00632084676332503	-0.12873515988015	-0.0254666667688943	-0.096507700566799	-0.0223557134929378	-0.08687491683081	0.00372099027195442	-0.0864907949697801	0.0230126516428449	-0.129899409952044	0.0506815700080942	-0.135021086742235	0.0357729749626593	15.2787203947179	NA
07Ber1025	TOXO	0.9738525	11	15.2	4	-0.180807373392158	0.000753014329996032	-0.246224378779889	-0.000174199016383343	-0.11887673566633	-0.0599486311046141	0.145096207958289	-0.0931229500451526	0.151720133490463	-0.0934427752854218	0.227942842082058	-0.0802692824391208	0.502142532962424	0.0137427663989184	0.470688729288077	0.0392653291211831	0.272389196329343	0.0575221427944123	0.130714494545895	0.0638519498146183	-0.0574895136911272	0.0479137584378692	-0.149648240623149	0.0431705187201247	-0.129977109775533	-0.00425484349214239	-0.159530008303697	-0.00282793088171037	-0.202379961779328	-0.00178043325722808	-0.133410443337884	-0.0224750121811378	-0.096650280719624	-0.0227177537736658	-0.0888946658757275	0.000400926715298413	-0.0833001916726036	0.0210703513042782	-0.125594686354936	0.0547771477395078	-0.127910546684563	0.0385459061003708	13.3189052682542	NA
07Ber1026	TOXO	1	12	19.7	3	-0.18149444391265	0.00184720104718054	-0.240824757455326	0.00428184877136123	-0.121136456560526	-0.0599732232985792	0.152414087435902	-0.093545154183785	0.158883729626143	-0.0911750702348704	0.230298788874172	-0.0804452083141514	0.500547832075449	0.019616704793168	0.460306140275246	0.0400511096239116	0.277927029765585	0.0513833013649049	0.136506080733687	0.0561224511126829	-0.0605259418548963	0.0483943413503437	-0.149644223272196	0.0443797438264371	-0.133124945302669	-0.00535930776277407	-0.162275676469594	-0.00291336379280249	-0.200305750260606	0.00115905160876093	-0.135867424209933	-0.0221366815840397	-0.101228362279674	-0.0217020776491773	-0.0920241644791548	-0.00304923724094404	-0.0812568816229327	0.0205260068958002	-0.12527327648803	0.0523999974272131	-0.131901384617995	0.0401375662393595	14.9521821653416	NA
07Ber1027	TOXO	0.98375	13	21.8	4	-0.181835938418888	-0.000866910400762362	-0.244487295349318	-0.00392927523286366	-0.11607995907171	-0.062963309019017	0.152192793721344	-0.0870346333059339	0.158193666335307	-0.085930252494812	0.237717905745718	-0.0720494287034263	0.496285105806081	0.00353880223183836	0.467711964801013	0.0321514329149386	0.271601810680249	0.0604486634635837	0.130634855158838	0.0610826750303657	-0.0552287752472179	0.0469145735619271	-0.154479815851637	0.0427337666900028	-0.134093796337145	-0.00608179194030244	-0.161190689786203	-0.00553521124651348	-0.202329059746846	-0.00522527302674443	-0.134843213437236	-0.0211431340937163	-0.096755988885151	-0.0189963748951351	-0.0875828078204624	0.00222641869389877	-0.0814607721643316	0.0259059097012828	-0.130084713811878	0.0536789984032265	-0.133885276320527	0.0410743536681627	15.4341392623086	NA
07Ber1028	TOXO	1	12	18.2	4	-0.180815827961582	-0.00389977190850368	-0.247301499504646	-0.00532592389583183	-0.116940479490271	-0.0632442345535714	0.138229698377998	-0.085671952265995	0.145103201933774	-0.0844966233020078	0.229878020294912	-0.0703830286948024	0.503553598447916	0.00471180856978474	0.472495009175411	0.0298021061484409	0.280327927635362	0.0639589959023381	0.13071225494499	0.0661954961989193	-0.0606525154873221	0.045901375031961	-0.152346660841193	0.0415031359969075	-0.13036993922189	-0.00483392488850909	-0.159029635369624	-0.0049545128805	-0.20259478527402	-0.00456461270537138	-0.130863545070131	-0.0237517361058536	-0.0941936045600696	-0.0201582199383773	-0.0879801182814811	0.00164967849213891	-0.081773867282412	0.0251771586915189	-0.126601169505028	0.0530755436487931	-0.128836062960692	0.0393092424585213	14.0624130849215	NA
07Ber1029	TOXO	1	12.5	20	3	-0.181977112124151	-0.00172613004424646	-0.254018474188774	-0.00170627794231453	-0.121175498924611	-0.0624910441114659	0.153082993038172	-0.0902336643170371	0.159769810777265	-0.0887964345878135	0.230007566776077	-0.0742671188656111	0.495505514035484	0.0135221080358768	0.463623260073516	0.0334234369443931	0.276857101032395	0.0556752272017764	0.134328317515449	0.0586014227938521	-0.0507629782727004	0.0449110412339071	-0.1507794831163	0.0413760206808721	-0.130557799711455	-0.00608384107217695	-0.160427089700991	-0.00522445146496083	-0.202168414033071	-0.00322983705868853	-0.133220795384483	-0.0214039632375783	-0.101771395044321	-0.0199384578912285	-0.0876550808419924	0.00323198242944885	-0.0799256853273889	0.0306073271056879	-0.127689657889404	0.0531454819489039	-0.131045098688716	0.0406071722184036	15.0532107983306	NA
07Ber1030	TOXO	0.994442	9.5	9.7	3	-0.182118357683694	-0.00181309866991778	-0.243620646465761	-0.00070038132009734	-0.114896223081853	-0.0621473485678279	0.151622268194007	-0.0870900841564872	0.157316879629696	-0.0870876577734022	0.237605805468445	-0.0750947617569556	0.498383826668309	0.00758823240583855	0.463065346489916	0.0354767848655922	0.276273841696799	0.054758878381751	0.131058823703623	0.0603916170487744	-0.0579962100035685	0.0460745325411292	-0.156511046734535	0.0414768669652075	-0.132003593304846	-0.00691689679089103	-0.160477378398221	-0.00522064527560882	-0.204896560788145	-0.00239226534582662	-0.132566988490703	-0.0211536680184241	-0.098399319876564	-0.0211391097199144	-0.0870207730907579	0.00392203336329095	-0.0824740615596205	0.0249940367818114	-0.130321900088074	0.055724556916623	-0.132023732284452	0.0403483781253349	11.6185408389957	NA
07Ber1031	TOXO	1	12.5	19.7	3	-0.181174831385558	4.71640235609519e-05	-0.239897302517229	-0.00262280148642899	-0.119176728022364	-0.0610602704427001	0.146349537405802	-0.0882880720546543	0.152417435659636	-0.08766256892974	0.232740221459841	-0.075449396063767	0.504267583403635	0.00485625093227161	0.465676220253477	0.0350079527877297	0.278694756849273	0.0617471368432172	0.126153596941303	0.0633201204759928	-0.0574424775943754	0.0465512109420035	-0.150049832927608	0.0406843023956084	-0.131857369204609	-0.0086139798003663	-0.163309011899942	-0.00669648478204758	-0.201364792158808	-0.00389495697645237	-0.134598731381654	-0.0238680301493226	-0.098161587253575	-0.0216344655137186	-0.0855285678245628	0.00597358178009959	-0.0839886208888934	0.0308310051135894	-0.128985757568773	0.0517370456637821	-0.130763741345017	0.0390352552413425	15.0575034063539	NA
07Ber1040	TOXO	0.9967788	15	34	4	-0.179471764245958	-0.00455779445813132	-0.239170727078958	-0.00112032458647424	-0.127649719050321	-0.056031654674162	0.144992354844092	-0.0793779412258646	0.149739523121905	-0.079121255968482	0.227208054991968	-0.067790865330689	0.503235658113056	0.00474296396494251	0.475162741264484	0.030839102534917	0.28097728658268	0.0560471116945245	0.133019345672585	0.0628060903768874	-0.0593049899948197	0.0447891996826564	-0.15317057926683	0.0373332474475761	-0.132667161340268	-0.00726416404137714	-0.158481549720627	-0.0053272466367735	-0.196689912674777	-0.00310827724580173	-0.135823182819062	-0.0193374329418163	-0.099064638873994	-0.0211586910822215	-0.0855035008709946	0.00099929046582379	-0.08328422968327	0.0215917937405883	-0.130974547625306	0.0494838237219825	-0.133078461345585	0.0355630245618947	18.4363123880733	NA
07Ber1041	TOXO	1	12	17.9	3	-0.180898794418137	0.000446032698829216	-0.249498981156016	-0.00478545381254817	-0.118837135011004	-0.0624775689869612	0.145458562364584	-0.0826649813376745	0.150250518336865	-0.0824114347432128	0.22994459466497	-0.06484649751313	0.504334039695382	-0.00334245810414998	0.47540479635789	0.0287644696665372	0.270514128628673	0.0665111682867797	0.126332871802795	0.0668913637400659	-0.0614182618340512	0.043075102660206	-0.148879207659214	0.0411171180346168	-0.128156281398936	-0.00744191765543593	-0.158618023265367	-0.00691795454379026	-0.204072588132606	-0.00558548440193141	-0.130843825524866	-0.0171948606629732	-0.0984185310312294	-0.024556022425316	-0.0875528416719126	0.00218146805406247	-0.0796000711891593	0.0234255319457095	-0.125874445007718	0.0503432724502317	-0.129570524550942	0.0394691066500849	14.8741711936459	NA
07Ber1042	TOXO	1	11.5	15.4	3	-0.182504965294302	-0.00281046764602161	-0.249058106515288	-0.0106478817594627	-0.114581087100934	-0.0627996477621312	0.150886011516867	-0.0778286707623706	0.156766690779762	-0.0775926188918218	0.234205302930498	-0.0655041429740828	0.497243562956655	-0.00198261435699808	0.462827111378912	0.0243003149470133	0.28257189242755	0.057426869303784	0.136497073183382	0.070151173619438	-0.0623879201357726	0.0514014526330054	-0.154673175302682	0.0411310266395024	-0.133519323533428	-0.00475484859215702	-0.158106360646684	-0.0056452182270267	-0.203582233580986	-0.00814654999324464	-0.137041529244832	-0.0216493749606994	-0.0968603376952605	-0.0183466939270145	-0.0888924192715022	0.0020576012681005	-0.076640301677367	0.0227787051047527	-0.130638998701511	0.0521862747076435	-0.132510886473073	0.0362753116297913	13.8896719936548	NA
07Ber1043	TOXO	1	12.5	20.5	4	-0.177540960353777	-0.00372659403617676	-0.235888249287603	-0.00761809703387413	-0.116799010343515	-0.0567827541417808	0.145836940156813	-0.0774483227551089	0.151130928353295	-0.0767873486301289	0.232487932483501	-0.0672906706535704	0.503955298086782	-0.00550078860340037	0.476833914004417	0.0250026672243058	0.27645248165728	0.0627396678544644	0.126412783452149	0.069302707506912	-0.0749207948320544	0.0490131370106492	-0.151933097334585	0.0396622831701945	-0.131485788769055	-0.00798027476975983	-0.156620914648097	-0.00785732497220976	-0.198201763150829	-0.00731977710490183	-0.134829259954175	-0.0235577242335905	-0.096773447964629	-0.0198639892457473	-0.0898272626857584	0.00356699567715602	-0.0827838613161518	0.0241015128482751	-0.131081198184443	0.0519610721760617	-0.134424669369564	0.036383622712231	15.3247753289017	NA
07Ber1044	TOXO	1	14	28.1	4	-0.177743502793549	-0.00387128748961786	-0.23952717619637	-0.00542661971519819	-0.115328284272009	-0.0593425423745166	0.146377500303582	-0.0817142093878376	0.155405868626715	-0.081764687549426	0.233393390971384	-0.0717464936226677	0.502293633520023	0.0027808100827921	0.466318310985524	0.0276919412977198	0.285451112435591	0.0600658617657184	0.13010533625653	0.0675870994164181	-0.0667482382537215	0.0454033052618988	-0.154220708984261	0.03876448720323	-0.133090122184784	-0.00649690795303788	-0.158271861288175	-0.00588092316949461	-0.198659273356843	-0.00517992253485493	-0.133129973364985	-0.0136245671555111	-0.101319663047406	-0.018554341895393	-0.0921876816557492	-7.29061305512737e-05	-0.084927185185938	0.0236461066974913	-0.130873260367859	0.0500385614051957	-0.1333182221477	0.0376972358476427	17.0888296503993	NA
07Ber1045	TOXO	1	6	3	2	-0.185130898756474	-0.00186738198535684	-0.250199787395979	-0.00356714815677417	-0.11938679752618	-0.070614303455493	0.149798033111168	-0.091902350559366	0.153774930097431	-0.0916765414982712	0.233411163334325	-0.0771804829672022	0.502750962530726	0.0159121986369472	0.466116312078107	0.0404301985056943	0.26275306695058	0.0501616884934423	0.129037764945074	0.0512136950836684	-0.0533119499456654	0.0421897454455769	-0.147808193722374	0.043473759310104	-0.13324306371748	-0.00224594501300987	-0.158467712807326	-0.00301325290223322	-0.209655096838427	-0.00325987119544146	-0.133552555271307	-0.0202172511382236	-0.0916822323850015	-0.0198347044898594	-0.0819573861747385	0.00798055058937115	-0.0821371475866162	0.0345684668514875	-0.124398429926988	0.0527824076491982	-0.126710980992854	0.046666522795741	7.36648899013133	NA
07Ber1046	TOXO	1	6.5	2.5	2	-0.182472761769745	-0.0026024829572472	-0.252110228813272	-0.00354770964155751	-0.113379840568264	-0.065482880279357	0.149035656129103	-0.0863134774426396	0.153588631737417	-0.0861665378350993	0.230002930031762	-0.0732827544889897	0.502739725325658	0.00974505598776816	0.463545981670716	0.0338731433991078	0.272173759053209	0.0524388245572021	0.135815088440573	0.0610601294415424	-0.0569833176642206	0.043118040243101	-0.153456144250776	0.0465155679812715	-0.130249832465033	-0.00677699893890595	-0.158910519033733	-0.00639976915535456	-0.208447782500814	-0.00474298803128086	-0.129871987759929	-0.0184846505031422	-0.0933432260308881	-0.0205612590773308	-0.0824542379943757	0.00518316401695116	-0.0798738364800494	0.0261017236603441	-0.131551605021165	0.0537335255154867	-0.133796452036175	0.0425923335481297	7.67354932760058	NA
07Ber1047	TOXO	0.9971874	9.5	9.5	3	-0.183500630965361	-0.00504461513412316	-0.24973910202844	-0.0042165656760683	-0.114184757906308	-0.0621911224520653	0.150127405932896	-0.0870292706377444	0.158414403436341	-0.0854077567308956	0.237420333471204	-0.0691765151523505	0.501557749688933	-0.00348330870318261	0.459184375132401	0.0281581853327276	0.273321534182386	0.0681258625985037	0.128691249194605	0.0676245436893072	-0.057976637627669	0.0468738141771419	-0.15571168013615	0.0401048940750351	-0.131614327043641	-0.00581285526911075	-0.15755862918379	-0.00570473841587383	-0.208338619889903	-0.00438909256953145	-0.133330155652249	-0.0201581213347317	-0.0924954820937033	-0.0236403864406983	-0.0830055563143108	0.00171280317508606	-0.0779201801701315	0.0298444278020757	-0.130266476177185	0.0526952254361957	-0.133074815849924	0.0411145922303029	11.5590694668935	NA
07Ber1048	TOXO	1	9	7.2	3	-0.183787872838679	-0.00230309273838864	-0.246911391477697	-0.00603126845943824	-0.119003747484849	-0.0660417000871078	0.154582751252558	-0.0853907921225971	0.159966166492268	-0.0850426069758238	0.237180689824502	-0.0655588964977847	0.496420569070263	0.0019440861876467	0.461929105857904	0.028249515743068	0.277173122565884	0.0628707845740257	0.132474678920839	0.0598042233780453	-0.06092915411524	0.0438391183555992	-0.154311060409647	0.0413886084341094	-0.133961532337231	-0.00262533137940275	-0.157473634020539	-0.00494362927031835	-0.208289194884219	-0.00508416928121553	-0.134394441134419	-0.0192256231387638	-0.0997673238249176	-0.0215943701940123	-0.0863344915902028	0.00639272666822434	-0.0813927944103986	0.0272726197999252	-0.124761775659487	0.0503895292386955	-0.128408669796691	0.0416902677655138	10.6483906705981	NA
07Ber1049	TOXO	1	5.5	2.1	2	-0.181431904325363	-0.00464004968499559	-0.247874301805477	-0.0123959494774013	-0.120625639150292	-0.0606021312751352	0.14725775107919	-0.0823397938293501	0.154320316606248	-0.0815786590330508	0.2324879247618	-0.0666053020745723	0.498173407163367	-0.00165394925326938	0.473497176099152	0.0284327383568538	0.276909112197238	0.0626169816914832	0.125180469355252	0.0617450925787531	-0.0598136123018687	0.0435943734573556	-0.159179256848198	0.0430072153721921	-0.129974592655418	-0.00147601092084599	-0.157047760509144	-0.00439369430665968	-0.203081292234412	-0.00816397622809468	-0.13239956528456	-0.0231711306995561	-0.0938091664845013	-0.0166307008108907	-0.085245010984044	0.0033445094557155	-0.0796058950898307	0.0283629322688497	-0.128620538100603	0.0522543653283961	-0.129117621488536	0.0402931390842228	10.9591191941958	NA
07Ber1050	TOXO	0.9908081	NA	NA	NA	NA	NA	NA	NA	NA	NA	NA	NA	NA	NA	NA	NA	NA	NA	NA	NA	NA	NA	NA	NA	NA	NA	NA	NA	NA	NA	NA	NA	NA	NA	NA	NA	NA	NA	NA	NA	NA	NA	NA	NA	NA	NA	NA	NA
07Ber1051	TOXO	0.9970947	5	1	2	-0.185709128821834	-0.00539492293113008	-0.251998501609457	-0.00588390973901217	-0.111508718394959	-0.0721353724749488	0.14742120085104	-0.080441002746525	0.152689119242848	-0.0783456401527877	0.233470228587372	-0.064833908964498	0.497335799006161	0.0011985087692683	0.468294063984747	0.0295161775995044	0.270875347849763	0.054819534035169	0.137043353501817	0.0628107092525936	-0.0555582670284489	0.0447958295755251	-0.156823351481966	0.0452275703522185	-0.131306791333567	-0.0038483328675224	-0.153670893570715	-0.00474896256527824	-0.215495281890351	-0.00535548906480815	-0.133284868204762	-0.02241325492025	-0.0916116798368882	-0.0235102920422975	-0.083464800907023	0.00308371527954135	-0.078451297878013	0.0238027697718303	-0.12827085723754	0.0549014493970833	-0.129974674828223	0.0467548244363241	6.34738333379782	NA
07Ber1052	TOXO	1	7.5	5	2	-0.182503396937008	-0.00400583354011783	-0.247364156574026	-0.011656046348611	-0.1094974893309	-0.0661559983848015	0.151201496580995	-0.0848608531525892	0.156741602944207	-0.08499656439232	0.238358392910591	-0.0722133789398078	0.492716368612974	0.00224354609253417	0.466910448716314	0.0299769086802818	0.275981682404322	0.0555957766697785	0.132735432654154	0.0664959983604246	-0.0574021634013397	0.0489799131116994	-0.154903072870574	0.0415133213412641	-0.131921319107957	-0.000933342108500589	-0.157280213642348	-0.00523964100591496	-0.206631156724018	-0.00834229049080572	-0.131697806426822	-0.0169531728510816	-0.094163275658359	-0.0184885608496139	-0.0868793476421175	0.00227486056284727	-0.0842786941892092	0.0330079921674453	-0.134933494433027	0.0521110052153109	-0.135189837885852	0.0416463598625782	9.21464062584434	NA
07Ber1058	TOXO	0.9970089	9.75	10.1	3	NA	NA	NA	NA	NA	NA	NA	NA	NA	NA	NA	NA	NA	NA	NA	NA	NA	NA	NA	NA	NA	NA	NA	NA	NA	NA	NA	NA	NA	NA	NA	NA	NA	NA	NA	NA	NA	NA	NA	NA	NA	NA	NA	NA
07Ber1059	TOXO	0.995813	7	3.3	2	-0.184161314876844	-0.00533050377310705	-0.23828113583576	-0.00586359984886816	-0.111468457522528	-0.0587395299643418	0.145423744636524	-0.0740908604761834	0.149579083628713	-0.0738900323552714	0.232909821022402	-0.0601442076017716	0.493146153345505	-0.00105727921805175	0.477956169232128	0.02597555366017	0.284210151944061	0.0561797091705316	0.135467519566879	0.0600977435038422	-0.0587726716789785	0.0430741716887843	-0.15843386478455	0.0368691837895004	-0.135481531847057	-0.00714284802132315	-0.158369367657583	-0.00755484618764091	-0.207015679333884	-0.00643505843812288	-0.138207944563871	-0.0225464477601104	-0.0974140538476472	-0.0191865249070797	-0.0894149599691305	0.00202529764917588	-0.0807567809454007	0.023963148057615	-0.130149804322873	0.0548963366046412	-0.130765076190107	0.0389005944276117	8.62975272833995	NA
07Ber1062	TOXO	1	8.5	6	3	NA	NA	NA	NA	NA	NA	NA	NA	NA	NA	NA	NA	NA	NA	NA	NA	NA	NA	NA	NA	NA	NA	NA	NA	NA	NA	NA	NA	NA	NA	NA	NA	NA	NA	NA	NA	NA	NA	NA	NA	NA	NA	NA	NA
07Ber1063	TOXO	1	6.5	2.5	2	NA	NA	NA	NA	NA	NA	NA	NA	NA	NA	NA	NA	NA	NA	NA	NA	NA	NA	NA	NA	NA	NA	NA	NA	NA	NA	NA	NA	NA	NA	NA	NA	NA	NA	NA	NA	NA	NA	NA	NA	NA	NA	NA	NA
07Ber1065	TOXO	1	9.5	8.6	3	-0.180855327604671	-0.00295872106625502	-0.245141194030543	-0.0052114208737865	-0.117071135920568	-0.0634062703173196	0.140108754695608	-0.0865581123478664	0.148273338104825	-0.0858653394943035	0.228671582824031	-0.0702379190777873	0.503112020392315	0.00722822890624075	0.474845939974148	0.0328838734748347	0.272667845311944	0.0592108218982308	0.134148831206342	0.0621575247910861	-0.058501833570041	0.0439552129621716	-0.150590641292273	0.0417449204328985	-0.132314249406222	-0.00426156292413714	-0.156847415729348	-0.00416003150266923	-0.205894040327863	-0.00504689365081168	-0.135248987567936	-0.0228494119156745	-0.094921762898046	-0.0221202141494241	-0.0850503226523481	0.00477017458548619	-0.0826999630816463	0.0255280195353117	-0.127879588909261	0.0519681143550679	-0.128811849518447	0.0432290063787066	11.4508925832692	NA
07Ber1073	TOXO	0.9665754	7	4	2	-0.182409476267481	-0.0101994958488444	-0.2457366415465	-0.0145637073863153	-0.0989588456996727	-0.0657617965284194	0.152425614934405	-0.0773532251333287	0.157502023436411	-0.0774474629078679	0.229187441413915	-0.070468508545822	0.486506147711547	-0.0110758888267821	0.470953633770417	0.0215283763776955	0.278351088278938	0.0661907385786454	0.141929458885459	0.0784179167428042	-0.0648970484047588	0.053173421251234	-0.159315497786064	0.0401533697914018	-0.132004078084475	-0.00559540633981882	-0.156505972582565	-0.00744881001795016	-0.207355728306745	-0.011121349092562	-0.133252610124157	-0.0231149561150122	-0.0925813726152257	-0.0206384165373232	-0.0851535402308711	0.00646108664451581	-0.083725099712523	0.0336719617417195	-0.139162940925187	0.0563986863156749	-0.135796556144865	0.0387934658363549	NA	NA
07Ber1077	TOXO	1	9	9.7	3	-0.183891257520367	-0.00403955574185623	-0.245811532731754	-0.00683276633856297	-0.110711732053924	-0.062746570021692	0.147854467243125	-0.0877248807854222	0.154573032124054	-0.0867637363519563	0.234506000490497	-0.0716369590973909	0.491232261829862	-0.00142097736402086	0.474859502800762	0.0319234620775161	0.274275629559769	0.0608016952597304	0.125131905942301	0.0717241543303972	-0.053022781251063	0.0562581032913474	-0.156065299716515	0.0410775557110496	-0.133807779040619	-0.00636772571363486	-0.157852375589671	-0.00725844799127766	-0.207172472991109	-0.00719432327100888	-0.132943154746398	-0.0228568054298475	-0.095214617831264	-0.0236123147137153	-0.0848096374758913	0.00380618762640151	-0.0799904121962487	0.0266459778555436	-0.129463948780441	0.0560461707061953	-0.131675798065107	0.0401717559622047	11.3685080379962	NA
07Bue1001	TOXO	0.5257637	28	233	7	-0.173788429137621	-0.00592304667156445	-0.221068848920194	-0.00662093452256399	-0.116893081616313	-0.0555122779587757	0.133677127016251	-0.0845426235690347	0.14334515971581	-0.0826374368219585	0.223323352370346	-0.0716653505320912	0.500241903176822	-0.00486669202942293	0.478130231389598	0.0307042891931477	0.295369742658977	0.0701505085723177	0.140737052535194	0.0811293219812662	-0.0767852870628067	0.0487497552401201	-0.150324631381804	0.0356332049106316	-0.133809093006603	-0.00555888633313871	-0.159164013333671	-0.00574233055652057	-0.186465889301155	-0.00601476878325539	-0.135110842122708	-0.019763308729499	-0.103937303375233	-0.0188261435859544	-0.0979906501664734	0.000468152919825372	-0.09343746818551	0.0182354871927792	-0.132340268317143	0.0476736428748703	-0.133708762935763	0.0349294372088212	37.3018119022715	NA
07Bue1002	HOTU	0	31	351	7	-0.16973606624209	-0.00861237984496382	-0.216580174811699	-0.0073111905445798	-0.124194627677821	-0.0510663789365447	0.124479664445221	-0.0829605151218758	0.133673187033043	-0.0825203310001467	0.228671136001233	-0.0711130170606041	0.495269623002333	-0.00581261188358488	0.477310802408393	0.0300816797261517	0.303496814724906	0.0703133449374225	0.152453603273745	0.0890991144960409	-0.0821925444472327	0.0487611802291152	-0.152673332144212	0.0342956992148518	-0.132085708061066	-0.00947816883962895	-0.153975546548027	-0.00860827943124088	-0.182432154340466	-0.0081778907422946	-0.132083088352299	-0.0195473897552804	-0.102312192715638	-0.0234797744528748	-0.100129723968746	0.00147495123129743	-0.0983831111290984	0.0189870953817811	-0.134290159581529	0.0500610027249249	-0.134286400868949	0.0356138596720339	40.733893220809	NA
07Bue1003	HOTU	0	27	210	5	-0.168394409177651	-0.00708272354669408	-0.223545310296472	-0.0069908549256915	-0.118689651319855	-0.0543266370402161	0.128010132863231	-0.081862394377762	0.137984264257386	-0.0812316191806406	0.219589723476131	-0.0704520714392487	0.496684358002398	-0.00433083634258759	0.480443860901586	0.0310732003315762	0.305382807592288	0.0682824190494235	0.145411746727524	0.0829061964218793	-0.0827095157962071	0.0470241706078707	-0.150530951259846	0.0364593112932127	-0.1322485515684	-0.00794602529957475	-0.153667166143804	-0.00637791785759552	-0.184569794850999	-0.00638380489147826	-0.133905495600752	-0.0236609059073487	-0.103076897385534	-0.018901907233774	-0.0986051016153562	-0.000766052510967884	-0.095596254583074	0.0197241488840911	-0.134087539800065	0.0490765082783317	-0.133880254422529	0.0357677956871946	34.4181123806835	NA
07Bue1005	HOTU	0	25	180	5	-0.172442339061863	-0.00615890254754576	-0.228607359262427	-0.00331189583434975	-0.118784312005701	-0.050980591094097	0.135607056091638	-0.0829227120389615	0.144264689554961	-0.0824247544460473	0.230131633438524	-0.0723275784612147	0.492232129729869	-0.000687906678312783	0.473996880021391	0.0338977406322597	0.298588299218469	0.0626450798298152	0.151877124322803	0.07902044407706	-0.0769279257452738	0.0465015270735948	-0.151042512342755	0.0377325183780654	-0.132845228836276	-0.00598627671738411	-0.156644229309915	-0.00507237315167882	-0.189070658510199	-0.00415070812065447	-0.135238323374682	-0.0205615151961082	-0.104329051349098	-0.0213925660170939	-0.0981240807729436	-0.00247728917102788	-0.0946591386447117	0.0130489779508034	-0.134074179325625	0.0499146623183831	-0.133908473836186	0.0356941192144946	32.3272532197689	NA
07Bue1006	TOXO	0.95504	13.9	30	3	-0.175803202066827	-0.00177728198536255	-0.216850548831421	0.000742185596134809	-0.113227248002447	-0.0537987307618888	0.133342688949653	-0.0794618033506135	0.141267442702791	-0.0785890220548936	0.21742696938304	-0.0666286853345786	0.504470006006325	-0.0046833935384826	0.495784025100904	0.0302963162078492	0.283116289974097	0.0636160327516193	0.126960041352852	0.079307085334012	-0.0751588923098792	0.0438773604754821	-0.145979050355597	0.034956863635631	-0.131691929936438	-0.00858269576568489	-0.157967277115795	-0.00534700254312381	-0.191077827384586	-0.00142804244805297	-0.133046420938792	-0.0217263907266966	-0.103550592738982	-0.0224007843159841	-0.097214845922628	0.00116875031810974	-0.096326852424799	0.0169580441110559	-0.132055746580748	0.04465126546554	-0.132417028860724	0.0288499289299279	18.2175186359174	NA
07Bue1007	HOTU	0	31.1	369	7	-0.168448763526631	-0.0067219909606536	-0.218630089362064	-0.0033587550080609	-0.117577822652104	-0.0494486056154465	0.135250528938859	-0.081766483538155	0.144436976751468	-0.0800334061349207	0.226143430088462	-0.0644647318151296	0.490607262701144	-0.0142635317399708	0.473415350216507	0.024120679215601	0.306491414500808	0.0779672937089217	0.15004541936232	0.0903118101520047	-0.084973960478206	0.0473110408581474	-0.156036600537868	0.0335189774055658	-0.134269435493841	-0.0115356719934575	-0.155230896261508	-0.0097307092025644	-0.183522717816768	-0.00668604826682408	-0.132978613114873	-0.0221939964254483	-0.102388449510332	-0.020794005193725	-0.0966826676588508	-0.000202243677032427	-0.099634011667761	0.0172135861263605	-0.137982950315137	0.047672478953342	-0.138033404163625	0.0330843131514458	41.0257761935749	NA
07Bue1008	TOXO	0.4804708	21.5	114	5	NA	NA	NA	NA	NA	NA	NA	NA	NA	NA	NA	NA	NA	NA	NA	NA	NA	NA	NA	NA	NA	NA	NA	NA	NA	NA	NA	NA	NA	NA	NA	NA	NA	NA	NA	NA	NA	NA	NA	NA	NA	NA	NA	NA
07Bue1011	HOTU	0	21	107	7	-0.174871782282148	0.00166159270670749	-0.232080598670686	0.0101917099991467	-0.122269661121375	-0.055178985995677	0.140614592236358	-0.0941505333378165	0.146715015070294	-0.0933666799993438	0.221864344185254	-0.0784925857622077	0.492712643336962	0.0124219241806511	0.469075686145846	0.0439447927226581	0.300247169124889	0.064827869196829	0.149401558590349	0.0669982168891827	-0.0729534091606363	0.0400911831534205	-0.144974806832471	0.0408949845195928	-0.134629273380015	-0.0078385744534369	-0.15712162145727	-0.00346878025952401	-0.191884638900861	0.00340801400211958	-0.13508728279233	-0.0207534497613202	-0.102454716985694	-0.0222322135459605	-0.0993035109764152	-0.00791255352421036	-0.0914683041301437	0.0105632742237545	-0.130220411964559	0.052016889399756	-0.131310990035346	0.0363739056456787	27.7579139790626	NA
07Bue1012	HOTU	0	16.5	47	4	-0.175886008813568	-0.00304152778681246	-0.24497787941576	-0.00110235416562108	-0.120312374817634	-0.0574323150716059	0.137511493560014	-0.0868474314398789	0.146220973010857	-0.0860831544366742	0.221859316693307	-0.0731988784524545	0.488601334698093	0.00343552507574868	0.477505261998338	0.0375163783558636	0.296148926625858	0.0650716583823512	0.144569315103228	0.0674647264980006	-0.0671258258127499	0.0477521989734914	-0.151552986225448	0.0414793083890427	-0.132900939124068	-0.00928507670933839	-0.155727291016686	-0.00684824197187431	-0.197328056298696	-0.00461335667289762	-0.134768233816869	-0.0227170094273138	-0.0938812581784415	-0.0209360186227953	-0.088740726945512	-9.23611021140729e-05	-0.0842346480767593	0.0173915101190865	-0.132223457751285	0.0524167065299862	-0.132756935396218	0.0396697135358095	20.9940441884961	NA
07Bue1013	TOXO	0.9756674	18.5	82	6	-0.175649441017935	-0.00425556708702433	-0.238988249806787	-0.00386301721779907	-0.113251482258161	-0.0568744482818696	0.136579131143998	-0.0820702003802502	0.144651840820095	-0.0793267207965202	0.229342158269003	-0.0728028559001202	0.49765390836001	-0.00914306453960144	0.468874251849531	0.0275458421844437	0.291719174263489	0.0651218407001976	0.138391654620977	0.0950791468183532	-0.0625295134993221	0.0558509505830527	-0.160123477191238	0.0375508764509672	-0.13120724033691	-0.013788569048902	-0.156529678856811	-0.0115202554749169	-0.195419495392171	-0.00757620473375743	-0.129546921513544	-0.02367359623602	-0.0962383470269976	-0.0214438285215543	-0.0918402790073398	-0.00363809034599427	-0.0863590502273183	0.0159799653405869	-0.135226198046686	0.0557817740018756	-0.134302745145881	0.0370660224848529	23.3775930246048	NA
07Bue1015	HOTU	0	9	7	2	-0.176498613327002	-0.0106354939245119	-0.242116503700373	-0.00739905981395754	-0.114031969754802	-0.0619879282062325	0.137515108247202	-0.0719634408797179	0.145536807923213	-0.0720024850631851	0.218507493558315	-0.0628772416594206	0.487146668747619	-0.00730230391279645	0.476374812518783	0.0270254731348859	0.304425519459747	0.0592207016227707	0.152848955177366	0.0818363543901808	-0.0712033144158286	0.0471930162265389	-0.151470003773075	0.0373740221099254	-0.131996895040276	-0.00720578454373468	-0.1545999537469	-0.0063665055106896	-0.204192192124371	-0.00685438689252916	-0.131327990625997	-0.0196065062415208	-0.0970534556466796	-0.0197733313890628	-0.094051286636929	-0.00228563907175514	-0.0903163227308621	0.0159277491994201	-0.131712937342332	0.0511338494636149	-0.131783926766818	0.0365489409617776	11.6047681101909	NA
07Bue1016	HOTU	0	17	56	5	-0.175524180984582	-0.00553562768822841	-0.227409545450794	1.29916027574659e-05	-0.127390505041625	-0.0536477072627454	0.143936691271675	-0.0762630563941351	0.153611352112126	-0.0743569524312372	0.226299943127726	-0.0618912509561152	0.488211568376923	-0.011603617884876	0.474048378570712	0.0241832605366512	0.30086908653448	0.072088544831275	0.146466192779131	0.0796268897085797	-0.0692023541762607	0.0430113243150402	-0.15447737097259	0.0351782928316407	-0.133527868545849	-0.00994022053109255	-0.157009007331437	-0.00729941097707904	-0.192209276391115	-0.00364320968716086	-0.131364495158518	-0.0232750378647672	-0.09794169534952	-0.019086656560846	-0.0972264512754545	-0.00309734371132777	-0.0961155723062133	0.0159849777866158	-0.137644179336789	0.0486222833604819	-0.136400710452026	0.0309315269765688	22.6758602770397	NA
07Bue1017	HOTU	0	18	60	5	-0.175301362591711	-0.00770284071061832	-0.226687313984259	-0.00378530365814344	-0.120819724943685	-0.0543892356869304	0.13985903429969	-0.0764576708599482	0.148196446276098	-0.0756370903467497	0.219987759938395	-0.0652302167964239	0.493500021035418	-0.00735674359716527	0.473542875029807	0.0243517432820725	0.302132369951039	0.0652948005424517	0.150212875057379	0.0875857106255128	-0.0779004332734895	0.047020643156727	-0.15226572401053	0.0354760352661471	-0.133409202948647	-0.0093447276134711	-0.158048348752357	-0.00760979501563181	-0.191584450986193	-0.00566958118765748	-0.133483966149041	-0.0218974591601343	-0.10108559825546	-0.0212636959133649	-0.095004828057625	-0.00117566893978528	-0.090863908749537	0.0146597475978997	-0.134937946970781	0.0481218125077968	-0.136038571914509	0.0350095365074166	23.9052021634662	NA
07Bue1018	HOTU	0	19	78	5	-0.171931482027554	0.000932159160783523	-0.215709977366399	0.00585129916684063	-0.116467819049197	-0.0541863432671748	0.134793019368084	-0.0859042709722446	0.145100233185017	-0.0827137809721221	0.224679622897908	-0.0715016909184025	0.494956907907502	-0.00152682612870151	0.480044115114043	0.0311963437836973	0.296952532793863	0.0719232738737597	0.145582958409754	0.0792834321934256	-0.0805555192136768	0.0452951057719094	-0.149741057009039	0.0357057641206232	-0.133032239611955	-0.0105467409046833	-0.157968956411666	-0.00511052422403619	-0.184444535442201	-0.000283526176548124	-0.135474618002564	-0.0232619498873878	-0.104729004681942	-0.0199903256446424	-0.101328103326803	-0.00564961633051822	-0.0970264377408644	0.011361754380152	-0.13725413103227	0.0468793589435173	-0.13644550876004	0.0322471040317531	25.8012360734723	NA
07Bue1021	HOTU	0	15.5	49	5	-0.17643088710862	-0.00100868218868301	-0.231033442995978	0.0100099451822337	-0.118918020215897	-0.0539807139311358	0.141813778446637	-0.099405120129568	0.150272832096636	-0.097958744026417	0.230541799086231	-0.0831531191164499	0.489187171537954	0.0114483252730052	0.469323698305439	0.0426372348277406	0.294120421795866	0.0668395856858199	0.144715090704068	0.0739573026721821	-0.077657217007264	0.0397176117195815	-0.148686985872533	0.0421632099240234	-0.130901002773868	-0.00637333946253452	-0.15565579775721	-0.00135929413118518	-0.191183835621399	0.00415439358629591	-0.132575267238999	-0.0201094444039885	-0.100904211426223	-0.0223797679726653	-0.0959252210220263	-0.00549671559982107	-0.0927958323896985	0.0162338555326527	-0.134328514964426	0.0498421190996943	-0.132978555578689	0.0342213574592189	19.7294854933222	NA
07Bue1022	HOTU	0	20	97	5	-0.174316950311308	-0.00256289903011113	-0.218820771433401	0.00089255771670725	-0.116436910123368	-0.056755334436516	0.132254426867807	-0.0862824391114819	0.140188447458067	-0.0843424413034505	0.224068043456475	-0.0711628922168908	0.490556044680355	-0.00373842197999745	0.485860986702801	0.0313342810894427	0.299756013742427	0.0720683843443716	0.140479850176185	0.08508224458124	-0.0811718162193998	0.0441441579548633	-0.150318218561242	0.0363997117328045	-0.133922347483129	-0.0099337205578844	-0.1575531963621	-0.00719566807686088	-0.186586595407007	-0.00308363331661923	-0.133446894438926	-0.0211364399930883	-0.104061157532991	-0.0209581314901951	-0.096783714956155	-0.00354771160497726	-0.093932459369369	0.0174158231227549	-0.132678575998172	0.0489056751174422	-0.13313420488755	0.0344568974584463	27.5265910475243	NA
07Bue1023	TOXO	0.980162	20	88	5	-0.176337386459753	0.00229230724308181	-0.221925644052387	0.00855082975048412	-0.11723523504792	-0.0521566307161174	0.140354865901173	-0.0859807582836334	0.150768177459011	-0.084260124743497	0.228599556693543	-0.0721803685482128	0.500223256914788	0.00329052008306955	0.478588921390737	0.0360587828187099	0.284184362555656	0.0582630880968154	0.135348438305251	0.0769523143839962	-0.0663256792087966	0.041489361393781	-0.153006720524715	0.0392232082323429	-0.132348099757899	-0.0105622535086433	-0.162028309556555	-0.00364122885177452	-0.188404613330662	0.00165727730476011	-0.134448664132871	-0.0237464807941045	-0.103722096748321	-0.0235267031049471	-0.101637230779718	-0.0081477210063037	-0.0935521104891923	0.0122126300395126	-0.133332419237918	0.0503382679555692	-0.13376336989345	0.0338736822551109	26.7660556751358	NA
07Bue1024	TOXO	0.9641306	16	50	4	-0.177555284295565	-0.00436153321635056	-0.231541446064321	-0.0114632482336321	-0.115124689988029	-0.0557355856530832	0.141390711569747	-0.080902997040285	0.150393685842903	-0.0801484681202954	0.223680987874192	-0.0721654887022772	0.502234564548887	-0.00500788672775252	0.476108943133207	0.0255697725385073	0.282535151812064	0.0624552401089961	0.137408274852146	0.0857748020100948	-0.068158996558034	0.0510583236783556	-0.15361992392888	0.0384193982565985	-0.131166011538094	-0.00765303579900494	-0.156911426511534	-0.00796987450087243	-0.191008259416248	-0.00967695652951884	-0.131007592187161	-0.0205257432857246	-0.100748808625823	-0.0207970931853663	-0.095900722397909	0.00372441877977458	-0.0909971893971685	0.0237404831245636	-0.13508915452143	0.0495909076791642	-0.134922814202949	0.0360745648181084	20.699693406967	NA
07Bue1025	HOTU	0	12	16.5	3	-0.180011423015959	-0.00481552828449552	-0.233923608409951	-0.00531904010097592	-0.117200365897546	-0.0574455742361398	0.138566647699003	-0.0774638615035736	0.146955468492444	-0.0759850756258366	0.226708118060629	-0.0682380340541654	0.494947670901241	0.000788019841388922	0.472994278742281	0.0271913208629576	0.301861405133507	0.0571028982591706	0.14201607204315	0.0780170442130694	-0.0775589762350476	0.0465571156816086	-0.146789634681683	0.0368076860718235	-0.130987267156058	-0.00575810677325335	-0.156192964223379	-0.00599351489524425	-0.19680868194634	-0.00567262528435952	-0.131569721346933	-0.0183674944214136	-0.101456377402022	-0.0187864707497945	-0.0939181144939454	-0.00121058419354687	-0.0912417246619605	0.0121185790499827	-0.132217093682408	0.0509481725137185	-0.134173707919023	0.0355250736290789	15.3435810821816	NA
07Bue1026	HOTU	0.4934978	21.5	109	6	-0.175837983115464	-0.00219308040851894	-0.219172360819262	-0.00231757656276826	-0.118617809388351	-0.0497498573013273	0.14596510543633	-0.0804341434287695	0.152880671452412	-0.079110336678213	0.227225283791598	-0.0669764510492385	0.494986119707129	-0.0056714582102418	0.471801304647065	0.0251717801033736	0.2956835912308	0.0655275560108336	0.144441881771033	0.0863207762944048	-0.081633265169611	0.0460185490383895	-0.153348485338067	0.0368298268933067	-0.13453687989736	-0.0073101649848232	-0.161173904913391	-0.00602280089503385	-0.18879265109072	-0.00385897274833458	-0.135964926032826	-0.0232363107200672	-0.106698508846065	-0.0215785113259649	-0.100239396188821	-0.00396926964000024	-0.0926933052658924	0.0109053227708476	-0.131655491069811	0.0487774771506463	-0.132618990900725	0.0328776456914993	28.2626733808925	NA
07Bue1027	HOTU	0	20.5	97.5	5	-0.178961098221039	-0.00374020335505489	-0.229402672644991	0.00874707139943995	-0.116667743863837	-0.0548501042939821	0.131435855745169	-0.0862919959430547	0.140172495639907	-0.0855997426011631	0.217953353862056	-0.075590448404059	0.490625694628372	0.00590695448390543	0.476389841398961	0.0399449315516273	0.307538138363624	0.0628307576214844	0.150212956870866	0.0789373404608095	-0.0715598304191349	0.0415841746455443	-0.152087304455255	0.0385003370274424	-0.131898711272217	-0.00825320737757342	-0.158627820962851	-0.00377748748219417	-0.191536433916592	0.00240646821431946	-0.135558362030829	-0.0244777596916012	-0.100022496624585	-0.0222115204835878	-0.0940488883906835	-0.00745202481435064	-0.0909352776254927	0.00872926166580892	-0.130564981402352	0.0511950360844629	-0.132456714679096	0.0334621612917762	26.0535972282637	NA
07Bue1028	HOTU	0.4856185	23	144.5	7	-0.178818984790673	-0.00454296074085475	-0.23149702299435	0.000712793835920403	-0.109384263830203	-0.0569079637467944	0.142750043079881	-0.0836683898209387	0.151449440582116	-0.082668368232351	0.225662342396654	-0.0695647410691608	0.490310921282504	-0.00734474716898606	0.470457626361	0.029541274480955	0.297140344836909	0.0693930893156056	0.145755271117683	0.0846311060674484	-0.0702180755638822	0.050929809028003	-0.153124935590573	0.0388724374190945	-0.133301556764517	-0.00926810851662684	-0.159383431400977	-0.00612934185378219	-0.191092568180327	-0.00297561714321309	-0.132829422331892	-0.0241049776249488	-0.0990658494745508	-0.0241947259112959	-0.0964590494352296	-0.00578503073807542	-0.0912930431448015	0.0131294346082603	-0.138762920559918	0.0531583023886073	-0.138294865594854	0.0367867254231334	30.0472020723094	NA
07Bue1029	HOTU	0.0723377	18.5	69	4	-0.17802488125853	-0.00196442910897038	-0.228472246482492	0.00598545480100039	-0.119114739510831	-0.0558913270364012	0.138006252128028	-0.08684866646474	0.145673459041471	-0.0862600023975005	0.225038230530382	-0.0715929382539036	0.493644007871666	0.00434766316764463	0.475392501171785	0.0365755774800855	0.302663240507218	0.0641466374074586	0.137158230817766	0.0725802787582928	-0.072511174086175	0.0407836701867473	-0.148110824938952	0.0392857841686646	-0.133612782224891	-0.00830277143386828	-0.157742190335873	-0.0040480682581542	-0.19173901101261	0.00124991157344075	-0.13627634295358	-0.0225618528165149	-0.101757883948902	-0.0229261263652316	-0.0947347101916835	-0.00426080535280387	-0.0898942571113082	0.0127492616358779	-0.131741876943917	0.0519741222423334	-0.133843001068571	0.0349786260665427	24.0100521560795	NA
07Bue1030	HOTU	0	17.5	56.5	4	-0.180561237965532	-0.0015829289953662	-0.236798958185864	0.00631603734867728	-0.119902183011379	-0.0594767143723779	0.143310061462796	-0.0831641933982446	0.150549427746047	-0.082699406841144	0.228394912618222	-0.0686150112851585	0.491071920988712	0.000951300241852836	0.470123756397662	0.0347408720050557	0.296800309940518	0.0641994507815865	0.146744250856795	0.0709211682852494	-0.0705587967213708	0.0400082524851328	-0.149859670805168	0.0391572962353489	-0.133450190025446	-0.00885631748857672	-0.159739842458254	-0.005092277939082	-0.196478924857792	0.0010297166058749	-0.135049935644937	-0.0216801373366327	-0.099866004210433	-0.0224500715953348	-0.0959693331358	-0.00766148132409933	-0.089188890968284	0.0188218321741667	-0.12819673905437	0.0508461570210141	-0.131373932966124	0.0342864573920577	21.7577622002617	NA
07Bue1031	HOTU	0	20.5	94	5	-0.178795939763046	-0.00458868372149772	-0.233155084112655	-0.00449120765917297	-0.120777522067325	-0.0546783023624739	0.142861956480552	-0.0738956498198221	0.152234222747725	-0.0739124560374643	0.232863723008158	-0.0584365457305638	0.48287821579787	-0.0101489269450508	0.46981530457832	0.0223651248191846	0.311187783974152	0.0651373171824477	0.14439393643923	0.0835561826396817	-0.0781117690824629	0.0445915318829258	-0.151231131769553	0.0359751718645057	-0.130688334168414	-0.00654940889216238	-0.159427709892062	-0.0052482343224366	-0.193791565790524	-0.00456179377327027	-0.133213374706712	-0.020915735510458	-0.103224363480774	-0.0222191509092028	-0.0950726019386438	-0.00598845476805779	-0.0912934442400182	0.0108749020257985	-0.133713826447305	0.0484401552811389	-0.133738475566513	0.0346941647559505	26.6155637881261	NA
07Bue1032	HOTU	0.4271014	18.5	62	4	-0.180840732423292	-0.00340379686373998	-0.228913809319371	-0.00451754513282053	-0.111804541333006	-0.0582727583097315	0.137098742496673	-0.0809242663499549	0.142927984947465	-0.0804803236350794	0.215816015886996	-0.0717754083970089	0.499863512309279	-3.74993155283541e-06	0.487472913317619	0.0326135277857822	0.284742318452777	0.0622184113018573	0.138213372971684	0.0754008535400686	-0.0644575151494822	0.0452880215997838	-0.147547585774231	0.035684836175984	-0.132798809795148	-0.00665938424375947	-0.160464345735463	-0.00549111040259268	-0.197842978036882	-0.00473908659369233	-0.133377754337743	-0.0197639296057335	-0.102289615128623	-0.0175580623726609	-0.093901423741493	0.00131687848956192	-0.0879752569015687	0.0153543098905263	-0.131415917663762	0.0511060195014664	-0.132504575042428	0.0346065635532964	15.9249033941088	NA
07Bue1033	HOTU	0.0307609	18.5	69	4	-0.17892183013487	-0.00411038839205239	-0.230350732270645	0.000967088552062466	-0.120178072554167	-0.0577354118744396	0.142390282844648	-0.0846913763887936	0.15185713659733	-0.083119045944632	0.225285095292169	-0.0724201611651797	0.489970260202972	-0.00398948281410749	0.473000806898783	0.0328523985283405	0.29708678149517	0.0674658356130675	0.145845237947307	0.081033939273152	-0.0748896875346082	0.0453453252994542	-0.150792075468408	0.0369293750020024	-0.131060950789816	-0.00933148640388773	-0.157417946012064	-0.00562734384621004	-0.193884339141354	-0.00233012764707379	-0.131675807449175	-0.0236514512560118	-0.101395487417287	-0.0212413312501472	-0.0950254208636875	-0.0019246342308612	-0.0917005171695493	0.019056389960685	-0.134643976182065	0.050087686418888	-0.133498758290683	0.0364342025657445	23.3285200265078	NA
07Bue1035	TOXO	0.9962636	16.5	50	4	-0.178069692367191	-0.00381759377740832	-0.228350125869813	-0.00503672887472337	-0.116810999984418	-0.0551748387401519	0.141166062953239	-0.0737901816420692	0.147685003780438	-0.07272153065538	0.222676455671552	-0.0649275001335152	0.505115178453444	-0.00683025277268998	0.484987363339114	0.022901857093495	0.281286094231363	0.0622116628221187	0.12843190633861	0.0781969196843359	-0.0696082893002982	0.0471587763137136	-0.152607841527407	0.0339916057831897	-0.132261082311311	-0.00711754688347222	-0.158723124146646	-0.00602335574192571	-0.191150493857872	-0.00535836296319732	-0.132381151979444	-0.0221167062457663	-0.100211301285908	-0.0192025022989593	-0.0948511960383176	-0.0020274660473614	-0.0878302519368047	0.0170659280758497	-0.13382357609888	0.047935148919863	-0.134668938063448	0.0346826680840547	21.6988145835875	NA
07Bue1036	HOTU	0	17.5	61	4	-0.176635284546647	-0.00482164474117711	-0.228682212733382	-0.00429264195771064	-0.122019391897758	-0.057392183409851	0.134532199070944	-0.079870658460989	0.145062052325139	-0.0779935442884238	0.226211538795516	-0.0679387708024235	0.495011563526077	-0.00798974791393953	0.477598239332274	0.0291556621449573	0.297841725325192	0.071594856645944	0.14292502921896	0.0818583302046924	-0.0744864853449865	0.0436845902409062	-0.148208399648012	0.0379799124224404	-0.133261586187346	-0.00598533941804389	-0.156808294174675	-0.00478713401140269	-0.18964782543856	-0.00422469895846734	-0.13633259192533	-0.0214805679476752	-0.102254952223501	-0.0214212526308755	-0.0960935284620342	-0.00158347765584795	-0.0917790219845796	0.0114355339978975	-0.130880273818339	0.049782384844352	-0.132092499208951	0.0342903916956371	22.7246181755291	NA
07Bue1037	TOXO	0.9822634	18.5	71	5	-0.176160217475311	-0.000874565533976885	-0.225918298001757	-0.00416211635945571	-0.119089496064009	-0.0542572415528086	0.127862412235042	-0.0801601407190679	0.13814973846628	-0.0798166462952593	0.222288685437047	-0.0672504882807113	0.510691707414031	-0.0034165075288607	0.490187526779407	0.0262532014023088	0.276334743286553	0.067354370899532	0.126246962282406	0.0818564384444485	-0.0688316629856942	0.0476986163806685	-0.146545665899639	0.0375151551035233	-0.131960227013067	-0.00969752080055748	-0.160205407862721	-0.00793041968907603	-0.189533465157768	-0.00619947588536397	-0.132500743841921	-0.0259768247892289	-0.10172915841763	-0.0222391504043196	-0.0937531357020996	-0.00137523947968922	-0.0866972815470004	0.0145795701329014	-0.128552575367297	0.0505829084576267	-0.130284440564852	0.0375160764973665	23.6500324834344	NA
07Bue1038	HOTU	0	16	37.5	4	-0.179406128057513	-0.00186258153885633	-0.237920349408487	-0.000163668267259178	-0.125411546490037	-0.058201323687454	0.138879260667619	-0.0814372841088944	0.146663341054674	-0.079695434587001	0.237327212271248	-0.0632751410686847	0.488575538637046	0.000283419458061908	0.476594364618449	0.0313743611560017	0.296337858364123	0.0648421602685726	0.138105204607206	0.0656385187400946	-0.0688989257514941	0.0381368523920427	-0.14914455167583	0.0401962058603048	-0.133132676810062	-0.00534368197704266	-0.159330855511065	-0.00390940699595723	-0.197784930932351	-0.00258606053778608	-0.135209755500685	-0.022076437236141	-0.101779540421597	-0.0223309911154787	-0.0930275115674482	-0.0044235569602196	-0.0870709981972649	0.0145728385962211	-0.126409903196265	0.0521017467950975	-0.127955106700265	0.038159464814378	19.9253202330652	NA
07Bue1042	HOTU	0	36	600	8	-0.172307989269537	-0.00204022777945442	-0.218333219918653	-0.00247919521643418	-0.122817137982862	-0.0520513433502551	0.130959811062339	-0.091275505858043	0.141514180063607	-0.0906468248974742	0.230045976974729	-0.0770840967073365	0.489133343161102	0.00328113023113018	0.470967632334659	0.0376586336866847	0.304253862424021	0.0687138970444789	0.157098210874937	0.0806715518095316	-0.083018257406845	0.0451851535783355	-0.150419773983597	0.0402492910041554	-0.133755806511496	-0.00757256487920905	-0.157809195850189	-0.00578173126793504	-0.182753022451575	-0.00450445117502648	-0.134579992618627	-0.0246606682222179	-0.105101977839347	-0.0247468375495514	-0.0982634025318143	-0.000392774707977881	-0.0978981020334334	0.0166679946802236	-0.133124582248078	0.051410798634159	-0.133790556249339	0.0393977709422164	48.2785789121813	NA
07Bue1043	TOXO	1	14.5	34.5	3	-0.176481786511568	-0.00154056362252064	-0.238590108893236	-0.00827879381456905	-0.109931900002884	-0.0540023788906431	0.130995799187782	-0.0828404558436118	0.14060934090612	-0.0818593781906365	0.220407478234502	-0.0709731666665582	0.504889419172766	-0.00308667020394378	0.490776902665713	0.0276996275594199	0.272577701349861	0.0667423931051444	0.1313587364978	0.0810146401841356	-0.0688221110389226	0.0515578653283843	-0.153010373759289	0.0383380410596227	-0.129618826292978	-0.00778598556594648	-0.157792420572053	-0.0077470482440732	-0.194116181438806	-0.00791131766028054	-0.13074968130678	-0.0219004927152223	-0.098167488295895	-0.0203467415276556	-0.091220079439099	-0.00163890224831492	-0.0842911439221288	0.0178098612662691	-0.12887392077329	0.0515433732730032	-0.129949355767615	0.035206093417997	18.471683013451	NA
07Bue1044	HOTU	0	17	47.5	4	-0.178767223015076	0.000503367509761596	-0.233256624463707	0.00377170031961936	-0.124034379530924	-0.0566527532684933	0.132072857100296	-0.0865404553641706	0.142027737028853	-0.0859097346840372	0.233924912052612	-0.0714366117403594	0.493062331676331	0.00588140192950488	0.474173217253045	0.0380122518547785	0.295401764383533	0.0641490825690428	0.146598149553879	0.0693343391197122	-0.0670661324974733	0.0396674048434438	-0.149662963254545	0.0410515139401471	-0.133639026342013	-0.00515025034837786	-0.158836294285308	-0.00292108573591954	-0.193410643658662	0.000437214782717781	-0.134733762830129	-0.0221419105131015	-0.101330887108262	-0.0255055032499023	-0.093803629973295	-0.00614178858230571	-0.0880309372064768	0.0126282509323021	-0.129209804316996	0.0516873906213906	-0.13147866056568	0.0352761750642469	21.326098439326	NA
07Bue1045	TOXO	0.5191089	20.5	95.5	5	-0.179149386965303	-0.000295078026397782	-0.232609502036412	0.00688492493047195	-0.116855897972164	-0.0558278326290403	0.130848269567664	-0.089962078626451	0.137310934170887	-0.089108731254546	0.225110658552613	-0.0778328531644877	0.499038399834672	0.00744830123000684	0.471312015367339	0.0429672098662636	0.297902133944539	0.0649634294443892	0.143117775017867	0.0715975659125178	-0.0628665570671789	0.0497498171413851	-0.148815997006651	0.0450668624083308	-0.133774115585912	-0.00840658360744078	-0.158908045783728	-0.00419770051390609	-0.192745701288362	0.000675807293194102	-0.13505126151153	-0.0268954869467406	-0.10366308071654	-0.0259252117657174	-0.0942489875976912	-0.00758625852790764	-0.0874082675392197	0.00791880414196357	-0.126984888890384	0.0531644269061428	-0.131558496494505	0.0356006657879696	26.3643380885291	NA
07Bue1047	TOXO	0.982515	12.5	23.5	3	-0.17758837699921	-0.00567169840808568	-0.228163576278938	-0.0137622923472762	-0.107237896802864	-0.0537562889055528	0.141205717002149	-0.0708827704808548	0.148487975330351	-0.0701613895459886	0.233874877210576	-0.0643860715216941	0.49807344660409	-0.0168490127337011	0.475540938689508	0.015998139813481	0.287111807721418	0.065304546702572	0.135858114909706	0.0934499115370293	-0.076684607316902	0.0521230042807912	-0.15442713688637	0.0343849929423935	-0.131893205456666	-0.00750510468965667	-0.159141796362041	-0.00930998054194375	-0.19063171820049	-0.0114356283114071	-0.134011735650521	-0.0212299082755468	-0.0988407660977132	-0.0181433682696763	-0.095242402514112	-0.000296989401481149	-0.0938851718053797	0.0201098707436375	-0.137223725367649	0.0483122363098112	-0.135180761728942	0.0337078011031492	16.6041024072786	NA
07Bue1051	HOTU	0	11	14	3	-0.181305984299556	-0.00256974874503461	-0.240607717069076	-0.00287725789179688	-0.123869307445041	-0.0563461429337537	0.147369535696575	-0.0866532143244428	0.154183646703088	-0.086032741203346	0.230085216471566	-0.0718466021300095	0.490347031837918	0.00685737270623238	0.471029624318291	0.0370265122091448	0.291292466400975	0.0544474021129656	0.142565869266683	0.0686297209641789	-0.070645283653857	0.0404452028350662	-0.149347256543833	0.0388157331211384	-0.130429373986289	-0.000281162940983559	-0.156141091010302	-0.000642044934039839	-0.201785142012262	-0.0018075235140382	-0.131272613542257	-0.0149883025462584	-0.097645773103581	-0.0176653199868395	-0.0925973372581197	-0.00342398979135169	-0.0891599128623995	0.0134188901825218	-0.130079585318786	0.0495828142277371	-0.131987012589736	0.0359104025829094	13.1342001429343	NA
07Bue1052	HOTU	0.4727276	10.5	17.5	3	-0.18327422001956	0.000766359958562516	-0.238476999974166	-0.000232868476050855	-0.108925702235248	-0.0632071222890467	0.145565634704986	-0.091153414826841	0.154828428876945	-0.0904976082393293	0.230959565413572	-0.0810347314421257	0.490691550367259	0.0060098512318763	0.45833313416382	0.0357193347885732	0.293406070245889	0.064188519373693	0.149269117559798	0.0784203277920936	-0.0677968206771266	0.0461790706371735	-0.151366907783357	0.0431714345283055	-0.129895283667311	-0.0053454588826715	-0.159707355472467	-0.00338336993013284	-0.201758820451759	-0.00112417785220831	-0.13263614294252	-0.0241579626086263	-0.101871161424466	-0.0231434525589888	-0.0940429441626883	-0.00222528372031626	-0.090267199351143	0.01840596973632	-0.131181427483961	0.053909793522166	-0.131852515686497	0.0387347892575739	13.1442446204297	NA
07Bue1053	HOTU	0	13.5	26.5	3	-0.179207010779274	-0.00445203655697776	-0.233343189938131	0.00438840083727956	-0.117838545789405	-0.0577680162025317	0.139786766070697	-0.0807038762571872	0.147456076528546	-0.0794218919303405	0.225181443441077	-0.066126282521248	0.495398434296098	0.00309766866101155	0.475472226255879	0.0322109121516419	0.301015606992468	0.0636922520435364	0.138767447279751	0.0632541896327198	-0.0710616558625576	0.0378825357826214	-0.149383342824041	0.03782873060001	-0.131973747747574	-0.0064616737007253	-0.157803983943759	-0.00309793635348406	-0.194811499698328	0.000621013226059007	-0.133917718507347	-0.0196227478744106	-0.101926200327989	-0.021148004701383	-0.0957401581581075	-0.00252745883297922	-0.0931751071626761	0.01417387646236	-0.130738036768929	0.0484247537782637	-0.132157803356398	0.035755591755764	17.3984335742096	NA
07Bue1054	HOTU	0.0199515	14.5	32.5	3	-0.180389445105457	-0.00455333090134576	-0.231874716910815	-0.00341797040007406	-0.120364521119075	-0.0591175582885427	0.143080443305763	-0.0759038774336887	0.150931320485498	-0.0739498647491068	0.224672733334723	-0.0641775200013134	0.496380333997872	-0.00549919648953537	0.473992034447098	0.0220333946265347	0.294989814081061	0.0670352249347917	0.140746227658723	0.0811901630184882	-0.0711265504992723	0.0425691937557341	-0.147219743858278	0.0355463973429186	-0.134024056028002	-0.00472617080390707	-0.157799334164961	-0.0038111755755039	-0.195110124983071	-0.0039062263161182	-0.13625409563489	-0.0228910289720341	-0.102952235880805	-0.0212315970929049	-0.0939266091086216	-0.00340884510053781	-0.0894190045245376	0.0142654758266611	-0.130685346082119	0.0485275748545728	-0.133647123410834	0.0354269377649113	18.4132463101917	NA
07Bue1055	HOTU	0	16.5	56	3	-0.177664065544952	-0.00486486513422349	-0.235893227088986	-0.00808538996096152	-0.114561675393076	-0.0580985640912253	0.14381526932316	-0.0854925254267018	0.154077821617489	-0.0845545498988913	0.228017431069932	-0.0727657695726597	0.495519471024039	-0.00316630290172039	0.462407671828394	0.0271128940886315	0.297352893972792	0.0681308421462295	0.143497795585328	0.08380818058092	-0.0725879245398061	0.0480742893106465	-0.153525423384103	0.0400399561576609	-0.133063980847047	-0.0044183705851874	-0.158791664737397	-0.00476385183889788	-0.191333887050813	-0.00649634823145941	-0.132513927940681	-0.0198427575214783	-0.0999513332973996	-0.0186815347191499	-0.093747964770297	-0.000156311873309026	-0.0908907484651304	0.0159615826324074	-0.135080841503723	0.0521377148478795	-0.135081689857724	0.0361216819914902	21.3238960582951	NA
07Bue1057	HOTU	0	9.5	9.8	2	-0.181096601691799	-0.00250031447234451	-0.243270650950522	-0.00494372359026241	-0.118277353553764	-0.0657869447709865	0.136669715509056	-0.0761162203636277	0.143436447737571	-0.0749414034721613	0.222157418902769	-0.0644489120877093	0.493391889399284	0.00313988718834618	0.472966377895315	0.0297540348686971	0.299852379757755	0.0549120396526267	0.150504816988897	0.0735676996564535	-0.0676897519322137	0.0399645488492042	-0.150459924808333	0.0380863210871813	-0.131043485058035	-0.00298950216512507	-0.157092451382491	-0.00281889005169741	-0.203589577858418	-0.00412791259752196	-0.130294776892473	-0.0228053781335228	-0.100008215071798	-0.0247248793302472	-0.0908780912487819	0.00060205133645331	-0.0870932769862733	0.01457940619126	-0.128074481788267	0.0506689257817854	-0.130110406967478	0.0409291664231983	11.8899273975035	NA
07Bue1058	HOTU	0	11	14	3	-0.179630146922701	-0.00447629103478239	-0.236708373975786	-0.0113317131993346	-0.114674572009059	-0.0608177677173618	0.138200176099915	-0.077553694388746	0.148014410882266	-0.0762881695739699	0.224761707353183	-0.0675176249445834	0.494653652044648	-0.00456920698421212	0.471641535934692	0.0254626834100066	0.300780159174979	0.0649255508658491	0.143983119394149	0.0787155473014116	-0.073784756679524	0.0414726944930635	-0.152664033616494	0.0368918404573135	-0.130274774039043	-0.00246015711392516	-0.156800241975024	-0.00359002363373984	-0.198602089469558	-0.00758266797592318	-0.131107559204979	-0.017980135791249	-0.098998146933411	-0.017100797757994	-0.0922902890922002	0.00313666960363871	-0.0900632501843145	0.0162741393283497	-0.133644561848721	0.048661797557628	-0.132791964933019	0.0357273270985604	13.6082996316719	NA
07Bue1060	HOTU	0	12.5	20.5	3	-0.179996615629233	-0.00176029577975062	-0.231560517476377	-0.00414207042101119	-0.111332517417615	-0.0601706327857507	0.148894135462218	-0.0820250462175947	0.15503490301734	-0.0801923511969571	0.229940370002279	-0.0661813466638815	0.497650891774966	-0.00518132474467529	0.470680677910369	0.0212511818109214	0.28598467864465	0.0650953111108106	0.133784096894695	0.083112875033839	-0.0718935626976027	0.0484185146559777	-0.155386306575853	0.0387164574505878	-0.131514032474671	-0.00796754761820424	-0.15852011286054	-0.00670142808222454	-0.195961036644786	-0.00542043706181534	-0.132765280526221	-0.024538784605695	-0.098384680397716	-0.0196772584845793	-0.0946729263167488	0.000573365235414471	-0.0897326688074766	0.0214360536865562	-0.134499123915063	0.0509630008327615	-0.135750371966613	0.0343917638452707	15.8053237584924	NA
07Bue1061	HOTU	0	9.5	10.5	3	-0.180654994108187	-0.00322127735820718	-0.240918218217143	-0.00489145503652654	-0.110858215608388	-0.0627597232967079	0.142400237214544	-0.0833545362862668	0.153454245604663	-0.080788866993098	0.228751268693092	-0.0688198438058435	0.488715766606029	-0.00397502879414482	0.46814411568751	0.0266994473810978	0.292315801794116	0.0664677018554333	0.151988777401308	0.0834328127982693	-0.072029577016383	0.048661379371048	-0.152103505537143	0.0387213116274968	-0.132711615020647	-0.00527844520695	-0.155166109023672	-0.00431496153095666	-0.20199989207602	-0.00473738674610784	-0.132044700674426	-0.0180749679479097	-0.098085560661091	-0.0201400917278734	-0.0931603705638746	-0.00454353879958454	-0.088157060168605	0.0128736487775982	-0.133220116465073	0.0537189422707086	-0.134660277860609	0.0343248794485249	12.0081467577645	NA
07Bue1062	HOTU	0	10	11	2	-0.182327630337144	-0.00495667908074321	-0.237138528198591	-0.00401279281559484	-0.118420823953959	-0.0633449933282739	0.137988658961941	-0.0804103177817391	0.147328279550739	-0.0794274769321165	0.227614312069437	-0.0681603109645628	0.490632908124006	0.00272363144983433	0.470983538203617	0.0309607810696291	0.29805895123042	0.0578865670410556	0.153795650231649	0.0747534900653502	-0.0742092436383757	0.0447161888897602	-0.149054693190368	0.03945493919198	-0.130246694416504	-0.00342757308829795	-0.156338556313467	-0.00315153524484063	-0.20118675029299	-0.00328029284110836	-0.130464982269904	-0.0201284204598197	-0.098675567723023	-0.0196014962319033	-0.0943206134792245	-0.00217477769397153	-0.0894453638155862	0.0152776378122815	-0.132347489765432	0.0496682567037008	-0.132225360977241	0.0366351742393801	12.6228406889403	NA
07Bue1063	HOTU	0	16	40.5	3	-0.178804132924983	-0.0026436153972072	-0.233800204690169	-0.00100175672207084	-0.116381910198345	-0.0599323684281906	0.138661749141196	-0.0775987913435751	0.148884850454082	-0.0759917711191536	0.223313352620018	-0.0613663334330813	0.492636836375193	-0.00657242411576753	0.478201624549698	0.027021247389887	0.300489898728087	0.0666589482209902	0.136703881592586	0.0789460666372987	-0.0706354057483656	0.0422952105724561	-0.14894970716881	0.0367796549529808	-0.133458850688286	-0.00533065061986963	-0.157260413214176	-0.00340958717039024	-0.196945386251913	-0.00190904794652998	-0.137595884522841	-0.0234404996242932	-0.101880455599629	-0.0249044004718966	-0.0949080331118424	-0.00682072173622799	-0.086796221109013	0.0118195666225851	-0.13011052476746	0.0502167967147091	-0.131365063465025	0.037184477017347	19.5868340523725	NA
07Bue1064	HOTU	0	10	9.5	2	-0.181912613612028	-0.00193539619421747	-0.23967454581084	-0.0032592837375959	-0.120964821871011	-0.0613913352745225	0.144490614000236	-0.0842545305535454	0.152988939890019	-0.0829328467207544	0.22761943550864	-0.0686278974513776	0.49430926708813	0.00522689015461468	0.471462987983172	0.0329206935350917	0.289962976943471	0.0537831666579106	0.142516546338082	0.0750675779069914	-0.0729820991595626	0.0419878090402301	-0.147147652706124	0.0392442877418928	-0.132633938084203	-0.00314939178485549	-0.156357359067498	-0.00283514190074652	-0.202580467123463	-0.00279967256434631	-0.133661772150491	-0.0183669522689689	-0.100816856408005	-0.0185681830121149	-0.0937004912261933	-0.00388337608463876	-0.0860287686595512	0.015065663006524	-0.126607887554446	0.0504462581724382	-0.128281494318334	0.0382616613319908	12.176280767026	NA
07Bue1065	HOTU	0	10.5	12.5	3	-0.180294407470742	-0.00140649217375951	-0.23901176650418	-0.00108508392776155	-0.115298490040755	-0.0596649513099212	0.136595077415151	-0.081381263184814	0.146125498021817	-0.0798464277913694	0.226043531732189	-0.0682758662863922	0.492694217752606	0.00332172362178103	0.476336958644067	0.0332982916552111	0.293414761006708	0.0577009919275422	0.150190330618426	0.0728413928815043	-0.07418791051365	0.0433753058674119	-0.150493149510429	0.0399034531480776	-0.131092000508105	-0.00546444342025772	-0.156060155257266	-0.00343804588631915	-0.199370717219936	-0.00227445535359307	-0.132446369649811	-0.0216206115625748	-0.0994310679012188	-0.0199207784532553	-0.0951256200809083	-0.00594569320350958	-0.0879103430109622	0.0117195294391467	-0.130021221190559	0.0510563641847465	-0.130657156332443	0.0371070598281061	13.3521737657198	NA
07Bue1066	HOTU	0	14.5	29.5	3	-0.179801223481368	-0.00378699734984767	-0.240053603937925	-0.00072879180100837	-0.11670731715311	-0.0619003687130461	0.139042990882221	-0.0785953457696625	0.147528922702088	-0.0771412266480159	0.222828126771486	-0.0650952517378727	0.494105534850354	-0.00216175248487918	0.481910134756799	0.0297659506746938	0.29361771678107	0.0644479904679052	0.136616113313892	0.0706063000936284	-0.0743008455309185	0.045341996834021	-0.149525608069678	0.0380554007855582	-0.132207434864564	-0.00453141265623645	-0.15650833520294	-0.00256447410129986	-0.197748014056321	-0.00139049429557628	-0.133496670484703	-0.0193218265524335	-0.0985945588323804	-0.0198677311104519	-0.092000581914677	-0.00410239027903584	-0.0875549696157821	0.00958075618302851	-0.12766202506935	0.0493503154745331	-0.129488351844191	0.0340393529859982	17.8331595712771	NA
07Bue1067	HOTU	0	12	17.5	4	-0.182703141546535	-0.00353798763701121	-0.245345085552237	-0.00255885412759146	-0.116376989757457	-0.0604294336025313	0.139499500608279	-0.0859008541297191	0.149114541365207	-0.085079354409693	0.229494612201127	-0.0718051877828683	0.490272084928501	0.00459207307741602	0.467920780632447	0.034187657591262	0.298115172237837	0.0610208616956783	0.145489467211275	0.0737953852142447	-0.065725608586828	0.0418810314821943	-0.149361834850364	0.0393705767586318	-0.130360424602866	-0.00174156267104141	-0.158070607068809	-0.00116960786737864	-0.201400081511701	-0.00215826445481455	-0.131781341809539	-0.0186331078677538	-0.096904505635749	-0.0166330935489055	-0.0917766795017231	-0.00387174809629915	-0.087305576989817	0.0112830590394202	-0.130980715739517	0.0518322134679146	-0.131813566031531	0.0355561978688456	14.821189451404	NA
07Bue1068	HOTU	0	13	19.5	4	-0.183689638773257	-0.00539527310955684	-0.241625361153091	-0.00501599295930863	-0.116599495864829	-0.0657133524810098	0.137384691348642	-0.0765003273125665	0.147206261814749	-0.0751717290852299	0.226701474598162	-0.0622640083073966	0.491533303364772	-0.00105137783924344	0.470254354071941	0.0309054226049747	0.300985716504706	0.0583220664480973	0.150137689358367	0.068997271915942	-0.0690673935474359	0.0444837595650795	-0.148073594126322	0.0393354927192264	-0.131955942003556	-0.00405934620570161	-0.159027303395481	-0.00344390728442537	-0.202035533493642	-0.00353796333094991	-0.133482018309894	-0.0196216177546652	-0.099617215725547	-0.0224569519423259	-0.0929575299263938	-0.00207662836506192	-0.086585713914507	0.0149720201434958	-0.129167635839158	0.0513095714277256	-0.130319114988223	0.0379828711529005	16.2313724102954	NA
07Bue1069	HOTU	0	16	43.5	5	-0.178951375849482	-0.00553847575531142	-0.232960341591352	-0.00405142239259574	-0.121270918507273	-0.0585320118997896	0.136484243320034	-0.073247625020474	0.145966446483653	-0.071504327965117	0.223075313272659	-0.0601372240037888	0.494342242342639	-0.00984656240052455	0.477431557147478	0.0252391134340187	0.304752359454337	0.0668331385067025	0.137303052927267	0.079980554088529	-0.0717607104824667	0.0405281791061009	-0.148830638178923	0.0361018562557342	-0.132034592934051	-0.0048626113540641	-0.158204733374337	-0.00459330369725524	-0.195070468029425	-0.00401901528212941	-0.134351089740853	-0.0247743670667195	-0.101809013286328	-0.0245894695770948	-0.0939165281352272	-0.000544396471902496	-0.090083836846285	0.0130711240842533	-0.129485550235629	0.0492220552455448	-0.130625417756435	0.0352647921658833	20.6208409645189	NA
07Bue1070	HOTU	0	14.5	32	3	-0.179043223663796	0.0014891380156161	-0.230711665548428	-0.000772754250740167	-0.123135872560146	-0.0592834951253787	0.137848533242058	-0.086363053214144	0.147795532061576	-0.0848702360768108	0.225922274646016	-0.069144590261038	0.493321754685635	0.00244836540294076	0.476027971779208	0.0340954536259428	0.298933785705494	0.0665096765869779	0.14003810415757	0.0734474043759788	-0.0745252098651234	0.0401614452306673	-0.146585255101237	0.0382295849628179	-0.1315951696717	-0.00291716848143972	-0.15815401459987	-0.0021565602560636	-0.194673264244674	-0.000992187598048125	-0.133384504064752	-0.0181032269383336	-0.104434823328443	-0.0216919501472745	-0.0950625141297804	-0.00597812270942744	-0.0909091557228202	0.0101729839038463	-0.128174020176696	0.0497397818795233	-0.129499263600092	0.0359795110743875	18.4838818232063	NA
07Bue1071	HOTU	0	9.5	8.4	2	-0.181980315287481	-0.0030637787343796	-0.241476550720823	-0.00668446355556821	-0.117872903028554	-0.0632485577340805	0.140875350516743	-0.078817041843019	0.148768243445089	-0.0768802125271681	0.228599355347064	-0.060370020062712	0.490869187219515	-0.00217085402774005	0.471557003101085	0.0279686787518355	0.297718808385	0.0603564381758194	0.146202451319908	0.0729833321394076	-0.0698138903059988	0.044544238168242	-0.151032886448842	0.0388733487120656	-0.131783945783039	-0.00219379646167239	-0.156453116572474	-0.00369505602167752	-0.203021666843175	-0.00434426482967806	-0.132900924692692	-0.0197397928624502	-0.102206469664566	-0.0215131149926551	-0.0930641337477434	-0.0042069808162707	-0.085372925524417	0.0130108439742309	-0.12711434543941	0.0527091936667879	-0.130496325275189	0.0364818608806823	11.6467142164369	NA
07Bue1072	HOTU	0	10	11.5	2	-0.181348866077686	-0.00347367433276491	-0.242135403853581	-0.00506156214145572	-0.115102721356082	-0.063048875188134	0.136253971289116	-0.0830585191358359	0.146418766898747	-0.0817232357131677	0.227344923011681	-0.065298757753648	0.493278811669122	0.00158125362388145	0.469450657324726	0.0313627225517317	0.300137510457288	0.0608221658371971	0.144761457833694	0.0739265524195048	-0.0679304903162788	0.0440151091023175	-0.149728221460579	0.040351099094297	-0.130770702662991	-0.00258304654916738	-0.156378796069126	-0.00305014981675026	-0.202447216949228	-0.00427374973694462	-0.13278419335852	-0.0200275720415329	-0.0999399488212193	-0.0222712194945732	-0.0922714050506512	-0.00315843844294276	-0.0862990377149664	0.012633489366108	-0.13009589026641	0.0532300403008327	-0.130413204527057	0.039106368051047	12.7918081313554	NA
07Bue1073	HOTU	0	10.5	11.5	2	-0.180783741981778	0.000765665791545546	-0.239595085339457	-0.000163420353917161	-0.122391166053509	-0.061071990581202	0.140396534920183	-0.0885938052666259	0.148998892341498	-0.086669002624812	0.227049955138729	-0.0739751047964557	0.489899878385105	0.00686270725934031	0.474910899345773	0.0380171130407329	0.290050834979592	0.0597331540754617	0.148748650239499	0.07389053386765	-0.0708205931298358	0.0429795907431417	-0.145502021989886	0.0401741908161129	-0.129270983252585	-0.00288167707250711	-0.155694677287311	-0.00204465139151149	-0.199292229617238	-0.00043231312438033	-0.13336303283745	-0.022015602635156	-0.103640234116811	-0.0235353712599965	-0.0935886373219244	-0.00245901074271689	-0.0888667417316667	0.0120455888719648	-0.128248818287008	0.0512915241807962	-0.128997682403918	0.0380818812025352	12.9294373893384	NA
07Bue1074	HOTU	0	13.5	27	3	-0.181652250685633	-0.00628371487144918	-0.243132716218739	-0.00225104868879262	-0.114572027348614	-0.063026476142536	0.143453607802499	-0.0791477761840528	0.152762761710858	-0.0772784536510936	0.224145042962374	-0.0667898761293101	0.491117948293055	-0.00264140309278875	0.464833776132212	0.0268309561928937	0.304581196192052	0.063155230156459	0.144562859015583	0.0798726566904584	-0.0697994981244392	0.0438062255172969	-0.154768361813916	0.0385648867597442	-0.129705817135468	-0.00468262917618765	-0.159610358086241	-0.00328179217061204	-0.19934526192498	-0.00257316387285864	-0.132787402461714	-0.0212524049367666	-0.0988303110559223	-0.0222667288286549	-0.092109627561529	-0.00183297682534606	-0.0895492512148913	0.0159139127603699	-0.129420005813695	0.050633510810283	-0.130174302662852	0.0345310656829438	17.0205659951373	NA
07Bue1075	TOXO	0.9836389	13	25.5	3	-0.1807253697531	-0.00396980801685267	-0.233128644446947	-0.00599729544853619	-0.114625530140598	-0.0565741752549331	0.147301989436783	-0.0781794333927108	0.156763529133231	-0.0767927047959317	0.226562846060006	-0.0660519900048116	0.501695809594033	-0.00705408986851179	0.464125582784343	0.0238373837479941	0.289886844912968	0.0625253529220834	0.139575566179105	0.0820353529125648	-0.0716300388875688	0.0487094396439425	-0.153285511385569	0.0355016121213131	-0.133251635371997	-0.00762485838519979	-0.160838830028131	-0.00652577464021324	-0.197253833271221	-0.00566288107568059	-0.132638946447899	-0.021758706028544	-0.100872866391173	-0.0212605983319668	-0.0941847838882819	-0.000950790342290254	-0.0857592013806377	0.0187019017773632	-0.132603889802524	0.0529023395045171	-0.135113086904822	0.0341897229564042	16.5214895363015	NA
07Bue1077	HOTU	0	14.5	29	4	-0.180627274083144	-0.00505792036731977	-0.23658387178653	-0.00278636660879516	-0.121083244740399	-0.062697707924241	0.141414915064377	-0.0738185429737897	0.150544550968111	-0.0714222204414186	0.231103545718003	-0.0584006985908251	0.485615925893006	-0.00473153645674916	0.468757988812584	0.0256317853368089	0.308638819081514	0.0633082895441034	0.150290904478415	0.068613283086793	-0.0747427542315147	0.0455220542869485	-0.153252747668949	0.0366516743286897	-0.132288590079607	-0.00513543630813994	-0.15855801819025	-0.0038280532899223	-0.197131726530649	-0.00276993084078599	-0.133356984883749	-0.0190515538636131	-0.102008947639872	-0.0218216287603003	-0.094838470281769	-0.00482687305863703	-0.0910367040803488	0.0113364215819587	-0.128942478103937	0.0499427244797642	-0.13191483771529	0.0353422368394709	17.8605377648329	NA
07Bue1078	TOXO	1	14	32	4	-0.179375216311292	-0.002845068849423	-0.231737043154888	-0.00560571492094651	-0.111146447270902	-0.057589405786634	0.143286369980507	-0.08093023574336	0.153115589582708	-0.0792451842222144	0.223726868716713	-0.0685213981905585	0.496861206069086	-0.00394736100776462	0.479557618063572	0.0254779451248561	0.284528547275213	0.061868748433894	0.134177242927983	0.0807789555505094	-0.068347825257393	0.0490983789793682	-0.152860910525879	0.0364748245098927	-0.132432610239986	-0.0079545362188104	-0.158736219042741	-0.00700766695041224	-0.196706463211534	-0.00609247651075725	-0.131481721037572	-0.025990276576049	-0.0995441745458532	-0.0231396189358158	-0.0933917964383347	0.00402185255013108	-0.0891065029563886	0.0223336575145223	-0.134459093992778	0.0526138113798235	-0.135927418630242	0.0362007698697482	17.6910489251351	NA
07Bue1079	HOTU	0.0184699	10	11.1	2	-0.182271093817419	-0.00526524750019188	-0.238124199287251	-0.00639124454578814	-0.117362987364549	-0.0616545445637403	0.148453305746665	-0.0818042154420815	0.158737270984169	-0.079774853853118	0.233797239804152	-0.0673294241562603	0.480294188947881	-0.0028401727361861	0.473525570618563	0.0316420777129929	0.293249037137983	0.0565529563171845	0.148294395947192	0.0767098118715508	-0.0757447471576912	0.0430405948126101	-0.150344486185037	0.0378925918840521	-0.131918596395036	-0.00242810542199636	-0.158023852212457	-0.00295438664982936	-0.200508541189008	-0.00441822250484652	-0.133421676756166	-0.0182493960019141	-0.100638332241264	-0.0175884846925423	-0.0954804189468235	-0.00230085849519264	-0.0916590945805957	0.0190332792304955	-0.12875818333818	0.0516893768185931	-0.132094799715126	0.0364384679162086	12.4555411841887	NA
07Bue1080	HOTU	0	11	13.5	2	-0.182540896872548	0.000939393657502731	-0.242850098071686	0.00330678504549265	-0.121888775330017	-0.0631903694842177	0.141157741320714	-0.0869192804024303	0.152195017624047	-0.0858581686034418	0.225386724436715	-0.0707065484263441	0.49074511116608	0.0107531920588026	0.46616668095209	0.0386074638560328	0.301111774306442	0.0559807209855681	0.14431502085806	0.0663604855218127	-0.0656910326855691	0.0414327520672849	-0.146545285134912	0.0428078430309726	-0.132139048803068	-0.00401861088593754	-0.158079279915416	-0.00263136638695748	-0.202584595537473	0.000499333019726349	-0.135114201286939	-0.0189470092955748	-0.102623423538152	-0.0247700962602014	-0.0930034694425305	-0.00529656155524193	-0.0832817409444169	0.0120697884061068	-0.125379182723495	0.0528065658168669	-0.129357040377925	0.0367736878341779	13.343972585703	NA
07Bue1081	HOTU	0	15	40	3	-0.178663546650562	-4.34377860447789e-05	-0.24005406294391	-0.000922254013499442	-0.1169221428015	-0.0615268497614838	0.138419982690419	-0.0905094071417843	0.14690672659318	-0.0883241491263253	0.224057184586137	-0.0751160016369314	0.493531876892969	0.00577035125134543	0.475332389018827	0.038059997518671	0.295529504312427	0.0619963521297836	0.1386375803709	0.0757506001967633	-0.071852483643545	0.0413505820615388	-0.148071114881883	0.0409766384376834	-0.130803453762359	-0.00414721169518078	-0.158482601659675	-0.0032047828351288	-0.196558259105271	-0.00240321365072381	-0.131785767777338	-0.0184642270552183	-0.100596239132498	-0.0180416480282776	-0.0951150033736622	-0.00239328295482075	-0.0915771914339183	0.0143109394621153	-0.124998090230498	0.0500879104088249	-0.126935287068236	0.0367930942186933	18.5387914281553	NA
07Bue1082	HOTU	0	14	32	4	-0.180424238158964	-0.00204936959033341	-0.242226531340651	0.00171982636110071	-0.118639315031528	-0.0637270701067611	0.133687699482016	-0.0896348986126349	0.144023329830987	-0.0872577736321901	0.226779353982516	-0.0720635810455711	0.497962534423105	0.00453748312257699	0.470068637035571	0.0357051621103802	0.293024415461944	0.0673812600022261	0.142660178300002	0.0744227823868037	-0.070363903053573	0.0431522003137435	-0.146840328580838	0.0428248037634672	-0.130100506942342	-0.00548539429861522	-0.157456974034582	-0.00326182739905791	-0.198466324187317	-0.00129176535577126	-0.134175363888425	-0.0214038602027941	-0.100255372732897	-0.0240518600937612	-0.0913161788562897	-0.00531155582922626	-0.08564353671995	0.0128217919473841	-0.124136709506978	0.0558113443376558	-0.128160865481807	0.0371623018213783	17.2598059047847	NA
07Bue1083	TOXO	1	11.5	19.5	4	-0.182049697496037	0.00067638407464926	-0.239508413185492	0.000917115610930683	-0.118210508039047	-0.0571302105536485	0.148722370699392	-0.083998461324981	0.157700517217227	-0.0827655659565535	0.231540159638249	-0.0690684306498578	0.497136701488592	-0.00108834851513731	0.470943481509302	0.0268226341456937	0.279963050629072	0.063104429526209	0.132584179266724	0.0779313203240078	-0.0661082575506555	0.0445482144581764	-0.151430490441795	0.0404544855972485	-0.13154414368208	-0.00814204322065222	-0.160366579503652	-0.00549350077065662	-0.201003562367022	-0.00192639503647517	-0.130212913154809	-0.0252377527952767	-0.0956596964621728	-0.0215092257182868	-0.090418889265047	-0.000461882017829356	-0.0854028912370393	0.0185218238248633	-0.133005252460175	0.0506075476603702	-0.133669165603535	0.0332378613372062	14.3790271199939	NA
07Bue1084	HOTU	0	13	22	3	-0.178375841578442	-0.00103819720572149	-0.233208650486943	0.0007241260703812	-0.118453095667516	-0.0599241870373218	0.137994888352884	-0.0790014984215869	0.147134451562477	-0.0784384325245073	0.220830781082828	-0.0642241668093371	0.496771875581721	-0.00163843638148073	0.480236791042423	0.0315053660985417	0.295201388327239	0.065941356388352	0.140982367652649	0.0689344216702943	-0.0720977598420248	0.0399930981824686	-0.147497505917338	0.0372041751582717	-0.133255310291282	-0.00507665144853538	-0.156101425324175	-0.00334276589987991	-0.19722565114313	-0.0015926302212546	-0.134982086408076	-0.0199260930125261	-0.10242318593728	-0.0188126566324059	-0.0955572146115912	-0.00568135830366254	-0.090401769272726	0.0108786092471522	-0.127494142464167	0.0503237937060992	-0.132078904657529	0.0331921273766586	16.8295845706198	NA
07Bue1085	HOTU	0	13	22	3	-0.179397590181825	-0.00248555662323477	-0.243436984741215	-0.00142599764738426	-0.118066302741827	-0.0604124928166926	0.134216354441036	-0.0806433115472032	0.142377586096368	-0.0799290688261361	0.225254088555712	-0.0664940208050841	0.49434222466882	-0.00106000230582345	0.470312809465525	0.0314618064477029	0.301840960164481	0.0661168875128138	0.147602473490627	0.0742270545111084	-0.0681345901191354	0.0449675674330889	-0.148345448538738	0.0393089616927406	-0.129674775860464	-0.00780397175418141	-0.157661902592183	-0.00523399113670208	-0.199580820187303	-0.00354297991350946	-0.13019726459989	-0.0232195840879058	-0.100368981468758	-0.0228493762102767	-0.0936911441466335	-0.00388915044252328	-0.0864912452221987	0.013642162745981	-0.129522067861552	0.054284448623649	-0.131377378620849	0.0349806151495727	15.6231464431285	NA
07Bue1086	HOTU	0	11.5	13	3	-0.178095400913443	-0.00206976595590134	-0.23954171241507	-0.00639812105138923	-0.116835842282771	-0.0586517111097211	0.130311310684909	-0.0791160843896617	0.139888015621555	-0.0773648546963438	0.21765749963089	-0.0678596473648023	0.503141058944496	0.0049690349051257	0.484899012720415	0.0364385799014933	0.290213358911054	0.0549719557847884	0.139035825171026	0.0602394144738465	-0.0734972128914744	0.0465157680738719	-0.145627177672523	0.0370454865804669	-0.127903679781693	-0.00175892599648694	-0.154405927570826	-0.00248702935855687	-0.200072062984692	-0.00502573633877675	-0.132300039898472	-0.0203972801203416	-0.0984699096963806	-0.0190598212458655	-0.092371216059675	-0.00210284513905598	-0.0874074114362536	0.0159750496457836	-0.128231982660176	0.0512525547494061	-0.130386505420895	0.0348839786521206	13.6261469279559	NA
07Bue1087	TOXO	0.9652457	14	30	4	-0.177526840266679	-0.00466512279254005	-0.227960375260872	0.000442622366636105	-0.111677903485175	-0.0549080980843295	0.134772982763881	-0.0777939350038686	0.143694411433313	-0.0775336280566938	0.219391419689852	-0.0626363491347479	0.504888346448329	-0.00637144023970407	0.492217999651294	0.025215374278296	0.280034217527861	0.0655492489621008	0.123678177819685	0.0769653893988725	-0.0670757421959848	0.0432027075771243	-0.15572457745348	0.0373264963296478	-0.130835995925554	-0.0103520197541809	-0.157240335981637	-0.00736284921135631	-0.192593505438434	-0.00369488786102931	-0.130452385687612	-0.0234993883196596	-0.097679866833401	-0.0192535205834355	-0.0934638908574428	-0.00268230622017957	-0.0856696286161067	0.0201026464736035	-0.135876484868943	0.0496543339856643	-0.134900022462896	0.0322947258897798	17.4192136874658	NA
07Bue1088	HOTU	0.522524	13.5	28.5	4	-0.1817839395209	-0.00173498121980526	-0.236373550660643	-0.00589718815865614	-0.113640377378617	-0.0599261111918803	0.141563195496444	-0.0774553881563345	0.151150075698284	-0.0765456132281692	0.219123733722704	-0.0685677050224938	0.500207252884916	-0.00472795164251658	0.472057764426489	0.0236568349840104	0.291295132716891	0.0614874342891299	0.139841992571645	0.0908988773593422	-0.0680270060059735	0.0441893617939494	-0.150511761139702	0.0389073137791213	-0.132530956723242	-0.00571595860545922	-0.15946483832378	-0.00623546125732212	-0.198652112010037	-0.00639043536552427	-0.131359628181982	-0.02342388397349	-0.0976011440453952	-0.0197111576372314	-0.0926697179892736	-0.00193321021993002	-0.087594643260284	0.0143310192707651	-0.132247775664186	0.0503137438372925	-0.132781696613357	0.0344804603652021	16.5739329742523	NA
07Bue1089	HOTU	0	12	19.5	3	-0.183443313484997	-0.000775508142474787	-0.24421336325891	0.0023853429477095	-0.119047480816577	-0.0629130784072044	0.137878942775127	-0.092397962654946	0.147502818577282	-0.0905667214268741	0.229600860265956	-0.075848552470632	0.492380105309165	0.00882225197830609	0.465300597435002	0.0391081036970989	0.293045294015575	0.0606435508643345	0.146953272322744	0.0779881889077045	-0.0631151429886308	0.0411283184483022	-0.1477104419035	0.0434032718938804	-0.13005009243649	-0.00403492686728944	-0.157317942387106	-0.00212907544887649	-0.203894200947959	0.000653880421334876	-0.132115168495459	-0.0193863611845577	-0.0991425064069516	-0.0234861847995338	-0.0908658268525245	-0.00578155364514571	-0.0859938374790541	0.0118775847547977	-0.126283882354109	0.0539054632149007	-0.129468690888582	0.0374039679191653	14.5542350848889	NA
07Bue1090	HOTU	0.4999425	13	24.5	4	-0.184795161435098	-0.00531954185414802	-0.242865735081371	-0.0110637045890491	-0.111744597618416	-0.0610132515249044	0.142204263575424	-0.0847139564722965	0.151970012290567	-0.0829844426322483	0.228728335669789	-0.067274754830525	0.495848883993719	-0.00531145389114296	0.468393512359454	0.0242739187368639	0.283822716285506	0.0670275997051483	0.144859117664083	0.0846007282187715	-0.0657943155174935	0.0478890769043606	-0.152704245650204	0.0364864777202171	-0.130037862832724	-0.00463617590835665	-0.161136654438845	-0.00562567624188872	-0.201525297195956	-0.0074229084624343	-0.130229947154444	-0.01948072931777	-0.0944502141625057	-0.0153040092764663	-0.0891072935258704	0.00318565349970942	-0.08659574773393	0.0180001937338541	-0.132088895120433	0.0519946997753544	-0.132750874371251	0.0366922567069507	15.4800478172332	NA
07Bue1091	HOTU	0	13.5	23.5	4	-0.181626693854041	0.00226344672799601	-0.247522310286239	0.00117818767964392	-0.114048674711025	-0.0651031492166914	0.138525031357803	-0.086869607547048	0.147753919700001	-0.0855431726062735	0.226548837491443	-0.0691064431320668	0.48997603626513	0.00425055481288662	0.47351535016542	0.035657188212467	0.293842758740927	0.0649147807496724	0.141835355108698	0.0667310056488148	-0.062859471791208	0.0411017414137864	-0.149967324892407	0.0429410856521917	-0.12990725836592	-0.00431753051500178	-0.162423107439357	-0.00227088457437579	-0.199553400683892	-0.000887456104136929	-0.131901869559431	-0.0224094218646558	-0.0948046132188565	-0.0227637475297658	-0.0896896567059991	-0.00560184827335858	-0.084142741050479	0.0141493264478506	-0.131275810489112	0.0543578478293148	-0.132274355781455	0.0373280961887502	16.0412342469173	NA
07Bue1093	TOXO	0.9830629	11.5	15	3	-0.183200571011951	0.00017401728830759	-0.246226174797881	-0.00606103375729434	-0.109655925820428	-0.0626081089888595	0.142888347087211	-0.0772456432615545	0.152447383705009	-0.0761632656859101	0.225382701091155	-0.0648667219518511	0.493112156545797	-0.00457193552122195	0.484254614789161	0.0232362094295535	0.276837655213219	0.0612450379804654	0.133940188134379	0.0778485244603144	-0.0625460780041165	0.0496911114903856	-0.153501776839693	0.0368548773099155	-0.129063278300028	-0.00708328166146175	-0.159615582268056	-0.00703733902989548	-0.202105231574523	-0.00593936545107609	-0.12820962760793	-0.0228777920138415	-0.0971846965586124	-0.0212009781543637	-0.0881896086999297	0.000783204197357476	-0.0845610296732082	0.0173857044029215	-0.132355930969548	0.0538384011262886	-0.132447534440028	0.0345983777918206	13.9198311201919	NA
07Bue1095	TOXO	0.9813125	11	13	3	-0.184064470910414	0.00314249106584912	-0.240731525414609	0.000214156586068983	-0.116690497411567	-0.0635032629103481	0.149433307876074	-0.0850432521288716	0.157718722233521	-0.0836902671629272	0.233932838248746	-0.0715718828358798	0.494673108533482	0.002632457528893	0.472239344966163	0.0358299498126096	0.277493608089091	0.057029638882522	0.133462460123942	0.068189502601457	-0.0617848155706566	0.0443762989429554	-0.148675775074956	0.0408747177165777	-0.133839863898107	-0.00523245403144532	-0.160656034568911	-0.00263188791454639	-0.202319673334475	-0.000601923031721336	-0.134327200285199	-0.0189440106831059	-0.10253588230883	-0.020623093367225	-0.0931951758427408	-0.00502958293903737	-0.0825431168341984	0.0165580255049135	-0.127463833310242	0.0505547494634605	-0.130125525306115	0.037469628899801	13.9010237548089	NA
07Bue1096	TOXO	0.9665513	12	18.5	4	-0.183286248861075	-0.00322636253362815	-0.237553780700213	-0.00740613761529235	-0.11241589586353	-0.0624340170260412	0.147814560111912	-0.075720739564463	0.154547864982783	-0.0754412383993319	0.22725303048777	-0.0627876473623781	0.501501772620141	-0.00756161793133987	0.47517470617843	0.0231429578465664	0.279916086896798	0.0612885149337768	0.131926741307013	0.0748983823034631	-0.0682320718900182	0.0453914607789536	-0.153681518868164	0.037990200324646	-0.131624917944322	-0.00589967853646286	-0.15909898088254	-0.00559479652216705	-0.199538738845644	-0.00630990281711483	-0.131586794699855	-0.0184243519513046	-0.0979202703454988	-0.0170268461256492	-0.0905826179262626	0.00351246275890968	-0.086952817707816	0.0205254042565292	-0.132859097831656	0.0470447884725447	-0.132801010218251	0.0340391647097835	15.4963043173524	NA
07Bue1097	TOXO	0.9587259	10.5	12	2	-0.184216781837347	-0.0021440619619537	-0.23839667120095	-0.00175252214540359	-0.118920204710876	-0.0590437975131799	0.155831138167771	-0.0830616429534054	0.164831131798822	-0.0803726441266173	0.234916788642257	-0.066929324594935	0.491907254654376	-0.00110301235013448	0.471840545766319	0.0264925848886658	0.272579518239872	0.0579276514521025	0.13729890388395	0.074022556821647	-0.064397073434327	0.046053840391137	-0.153076659283252	0.040318499486362	-0.131588817620749	-0.0060268053834196	-0.161329444448813	-0.00395589725182055	-0.197871713608286	-0.00276382725940101	-0.133167403622944	-0.0214918978419676	-0.0995732061319912	-0.0205372636428655	-0.093546270422391	-0.00258976079001174	-0.0871053205466968	0.018797298559637	-0.132567600771653	0.0532220362861652	-0.133448113513091	0.0349379899293986	12.8849945336639	NA
07Bue1098	TOXO	1	14.5	31.5	4	-0.18004244797293	-0.00536368202801053	-0.232174940183209	-0.0080589388444036	-0.110411037639801	-0.0559174589207318	0.139703586941571	-0.0760022555081418	0.147030808264681	-0.0741893602615345	0.21732384519693	-0.0619560704481257	0.500027030703198	-0.0113923943103951	0.486879787064106	0.0208956672809021	0.28228905844144	0.069312705390023	0.13107431086436	0.080905567048451	-0.0652498363929919	0.0509930427628061	-0.155582632698369	0.0386566443830701	-0.129308354730824	-0.00851434831086897	-0.159392863567221	-0.00787862249501817	-0.196327407503247	-0.00745843474395385	-0.131429008230036	-0.0249319466502849	-0.096635327103863	-0.0243646022521099	-0.0915852368592075	-0.000470563929346785	-0.0859253215819703	0.0208054253600813	-0.134920097901025	0.0524929828509287	-0.135343915111592	0.0324366436266636	17.3661722814781	NA
07Bue1099	TOXO	0.9830611	11	14	3	-0.181381379398558	-0.00551637396297337	-0.239382257969534	-0.0153551015569948	-0.1102888217905	-0.0588158656979316	0.146260313877388	-0.0760255385722972	0.155660533928329	-0.0748940426176006	0.232665052178408	-0.0663301056068655	0.489460840471056	-0.00543763087265874	0.473128350063345	0.021428333748252	0.286420466151562	0.0586220193840498	0.142693939411188	0.0787624296405325	-0.0667881210171438	0.0489831423326204	-0.155483647787545	0.0379729821514831	-0.13355358255498	-0.00395244050141364	-0.158873823822979	-0.00599833455359444	-0.20119174735032	-0.0107952511420057	-0.132639184457495	-0.019872461718471	-0.097918723138554	-0.0166950717115936	-0.0924487864547354	0.00136637331003793	-0.0866262855288923	0.0235890978359985	-0.133822757117044	0.0522317819470263	-0.135890377692995	0.0367320581643998	13.7454633526241	NA
07Bue1100	HOTU	0.4869247	14.5	30	4	-0.181114500731885	-0.00275370582741194	-0.237650555505768	-0.0039379806021665	-0.123900639322995	-0.0620016350381485	0.145972924172404	-0.0837951416396593	0.15378437286102	-0.0809095349243703	0.22792850325715	-0.0666538537365187	0.497750417416033	0.000246886576466009	0.469137502253651	0.0286525564959645	0.289484771441514	0.0636481136918591	0.136985395951891	0.0707325001921277	-0.066367390858509	0.0429789531895369	-0.152639411100314	0.0399914276910599	-0.131412865114748	-0.0039725074599482	-0.160649543792448	-0.00334156259510598	-0.199147655865933	-0.0031524537242883	-0.133938024463958	-0.0219912998949466	-0.0973796087551654	-0.0202215621356729	-0.0889850908652051	0.00215436577035767	-0.0874393548310397	0.01920331002301	-0.129689989125639	0.0491379594944496	-0.130729257020057	0.0359851644534058	17.9929520186189	NA
07Bue1101	HOTU	0	10	9	2	-0.183075634084434	-0.00127288985683777	-0.249001678078892	-0.00555679253598317	-0.10471471029695	-0.0652950077684403	0.139548792836109	-0.0818722639309044	0.147143602615844	-0.0795834459435694	0.228269394904099	-0.0689723754126857	0.491117830816621	0.00182229869021663	0.470878814067738	0.0316825091675467	0.296057299907154	0.0554392970022801	0.142216663292288	0.0767418308556477	-0.0708253656356284	0.0464825864117058	-0.154836658182679	0.0411369927359084	-0.130016629214351	-0.00332966000853519	-0.157425961955091	-0.00317097650405658	-0.204086897833137	-0.00406723150667756	-0.130687588870886	-0.0184888933650197	-0.0997825686207852	-0.0192510116305113	-0.0921168577007514	-0.00471547050369676	-0.0832712872169006	0.0121460273029903	-0.126193445961704	0.052635102589001	-0.129197114787664	0.0374893742116212	11.9833972433202	NA
07Bue1102	HOTU	0.0118944	11.5	14	3	-0.181597102157196	-0.00298192559344589	-0.240851053308549	-0.00858503073708581	-0.115499891768611	-0.0627938349244995	0.137785900402222	-0.078602685655539	0.146511190873264	-0.0767597499372896	0.226760672875925	-0.0652844873463139	0.493939305328765	-0.00206159844580385	0.473264713047567	0.0287757508650017	0.295994194234825	0.059019327893721	0.145522182032175	0.0762047495743399	-0.0684649063601646	0.045259846322426	-0.150367074437558	0.0368305245488442	-0.130465659852226	-0.00178598331575705	-0.158346103606498	-0.00271993611120624	-0.200613892063322	-0.0062033787823899	-0.13350904251945	-0.0189451002316665	-0.0968514220277224	-0.0177171252598721	-0.0912265167906588	-0.000471531233272946	-0.0860660298011494	0.0152078538292842	-0.132160611221745	0.0488118590531063	-0.133758852879893	0.0348024554874187	13.9211095117098	NA
07Bue1103	TOXO	1	13	21.5	4	NA	NA	NA	NA	NA	NA	NA	NA	NA	NA	NA	NA	NA	NA	NA	NA	NA	NA	NA	NA	NA	NA	NA	NA	NA	NA	NA	NA	NA	NA	NA	NA	NA	NA	NA	NA	NA	NA	NA	NA	NA	NA	NA	NA
07Bue1104	HOTU	0	10.5	12.5	2	-0.182145803574612	-0.00292920396561191	-0.241924241004784	-0.00879502420412894	-0.117553907591299	-0.0639824423519044	0.140512218449522	-0.0870444187983534	0.14928171648986	-0.0853426439753863	0.226029577504886	-0.072784278409277	0.489510524598317	0.00241719571398397	0.466814134064978	0.033553307723837	0.296515886404805	0.0621093978512748	0.150449180152901	0.077099614039793	-0.0661417456469863	0.0499374461917798	-0.153895738698632	0.0422483545015182	-0.129466331352069	-0.00259595606953658	-0.15854284731043	-0.00387742568346452	-0.20242852216688	-0.0063501102727998	-0.132098971231634	-0.0201731368049717	-0.09808375475241	-0.0188604252007868	-0.0910576875220481	-0.00180421830966366	-0.085688267795393	0.0168878080916618	-0.12926819140708	0.0528307099968487	-0.130817227611012	0.0374554499351877	12.6476787711502	NA
07Bue1105	TOXO	0.9665279	12	19	4	-0.18215399023992	-0.00371044645699842	-0.238301477389963	-0.00286615139336609	-0.10971939658894	-0.0601670872750902	0.147364933329999	-0.0724023845963064	0.154551718630789	-0.069579688009609	0.226987145846121	-0.0595223904686944	0.495184923602096	-0.0116519388561209	0.478621721418228	0.0195287051914923	0.282876629238952	0.0643388406878468	0.132798641377092	0.0778381841069977	-0.0631583060346718	0.0462546306042731	-0.156375284885712	0.0360678102070326	-0.131587239030653	-0.00888618903178132	-0.160253089813089	-0.00614415769254159	-0.200339874971905	-0.00375888728369056	-0.131619880233595	-0.0244764068600439	-0.0984764258955787	-0.0208428899770085	-0.090186299818505	-0.00343580951168419	-0.0825774711814433	0.0191463883551586	-0.137069842971516	0.0501815015316073	-0.136567134387786	0.0340883667285269	15.266337704063	NA
07Bue1108	TOXO	0.9790513	13	22	4	-0.178541740219542	-0.00394309840861251	-0.232560847163543	-0.00760781640823455	-0.112053882742847	-0.05796939061844	0.142798479509227	-0.0743252420053948	0.149351968429383	-0.074212018051913	0.227287310793807	-0.0635786566360357	0.503266426042534	-0.0063670332401887	0.482023073996954	0.0216728762277943	0.278703391839544	0.0591316747502925	0.130335789210545	0.077873539458004	-0.0712489173586276	0.0465301396483238	-0.151378191359227	0.0364051609912989	-0.132064581725031	-0.00641783986486181	-0.158287972735111	-0.00632461160210884	-0.194878285872647	-0.0069567786757149	-0.133419894071366	-0.0228298681536217	-0.100690190788414	-0.0200792520794946	-0.0902394757276616	0.00741565834362385	-0.0866713610862379	0.022227055720172	-0.135710429065739	0.0465090189257798	-0.136020669905999	0.0328464816793319	16.338156576612	NA
07Bue1109	TOXO	0.98295	12	18.5	4	-0.182581169974162	0.00188410901166742	-0.240066039925858	0.00277919086804197	-0.122605583998769	-0.0617602372006539	0.148320126735257	-0.0882285939010886	0.158496187637909	-0.0873747750301182	0.233669540358707	-0.069998732221682	0.492888403921176	0.00358391813219472	0.475356141132407	0.0320350321601885	0.274623340261829	0.06337379237362	0.131037420239003	0.0701797692383254	-0.0598278312290579	0.0432947976240198	-0.148427454244949	0.0432211036144948	-0.131316695720978	-0.00618540560721275	-0.159849360679559	-0.00385189875389395	-0.200787446740556	0.000243283398409232	-0.1333809898293	-0.0261179873779837	-0.0996006334986384	-0.0245292350915033	-0.0916519685654842	-0.00387645870712745	-0.083250357533456	0.0194753270080566	-0.129935261701388	0.0529255511558362	-0.131110366644133	0.0389274493064092	14.7626257605781	NA
07Bue1110	HOTU	0	19	73	6	-0.180610608998463	-0.00389688783282011	-0.240803564319473	-0.00568852693474688	-0.120489479905795	-0.0651320625858319	0.144891022169421	-0.0817975493847249	0.154764918724488	-0.0812647705816289	0.228525988497729	-0.0680990368054568	0.492460275356633	-0.00481485351046978	0.465922703708447	0.0265305287687824	0.297745282413772	0.0682686228211886	0.138235974425313	0.0780779997024028	-0.0751052030839316	0.0470972434135698	-0.154060688873518	0.0371910870215766	-0.130285602457363	-0.0035786818618602	-0.159922161560459	-0.00282538245147032	-0.197069085848627	-0.00447130106202293	-0.131580602333586	-0.0219303629180827	-0.0953802801484463	-0.0193497377548171	-0.0903077935228438	-0.00332590141763968	-0.0852769413233483	0.0192825152146349	-0.130160246252599	0.0509822430422389	-0.13149390666735	0.0387448151171783	23.6008906126942	NA
07Bue1111	TOXO	0.9665517	11.5	16	4	-0.18344701663889	0.000241150801533232	-0.24257579711716	-0.00199778375529394	-0.111456549229658	-0.0612178843863508	0.144252607156721	-0.0785321382105645	0.151834781066803	-0.0760420130395067	0.232691958150566	-0.0641584836179362	0.498960574821081	-0.00495162526657857	0.473450835946167	0.0263138371525237	0.280545696371603	0.0634939047043739	0.133103160206603	0.0726546188390122	-0.0620356557061304	0.0438397482179826	-0.151781443823804	0.0413139247773385	-0.132065972993179	-0.0064499164061692	-0.161554480226179	-0.00461777357924157	-0.201253255642382	-0.00306014584118261	-0.133057927412777	-0.0241457801280105	-0.0986567312734357	-0.0228821568500593	-0.0922154315647058	-0.00210432393354566	-0.0826231781102715	0.0159074456077834	-0.129502593925315	0.0514813791146647	-0.132613580055658	0.0349140157992273	14.4242302907169	NA
07Bue1112	TOXO	0.9808257	11	12	4	-0.18343211157353	-0.00112078388244938	-0.243940767097763	-0.00607324777632268	-0.109403402959934	-0.0664481341737937	0.148554625238672	-0.0765730998938571	0.15772147522112	-0.0747298865087943	0.22922441945169	-0.061819820975991	0.49628493701515	-0.00775412130682395	0.4736377860895	0.0221737591378157	0.280441920663417	0.0617055868349861	0.130670642272797	0.0762209838623357	-0.0612288986800828	0.0442378785864433	-0.154133148278858	0.0386407228814267	-0.131471484664928	-0.00534589674062325	-0.160811462078654	-0.00537618409007893	-0.203599560126784	-0.00480910361191596	-0.131455079017306	-0.0212383845063914	-0.097225736354406	-0.0205917997359072	-0.0886915894406081	0.00203326666409768	-0.0856561643460957	0.0222076560682692	-0.132750141517615	0.049054049407766	-0.132736259815781	0.0356065597598083	13.2922156194904	NA
07Bue1113	TOXO	1	13.5	25.5	3	-0.178462742836043	0.000409725708710963	-0.234866723518686	-0.00555940396471851	-0.110916799126482	-0.063211732218546	0.143475338260709	-0.0844002710047022	0.151594080302478	-0.081803696088228	0.225252504123824	-0.0706346444220301	0.49837429957488	-0.00271059484466924	0.483930321928054	0.0282118461003785	0.277250608135863	0.0624306645876468	0.126622155174597	0.0792251683996406	-0.0679324973346138	0.0489449667218674	-0.152282535554832	0.039738725487887	-0.130618262124548	-0.0063906961658933	-0.160625326411734	-0.0055735158254248	-0.196225665502328	-0.0047935823639676	-0.132035346150172	-0.0226721992882627	-0.0990044933367722	-0.0194012269286107	-0.0935534338895898	0.00199216010886435	-0.0855498185647647	0.0218770389631425	-0.132512783417498	0.0490234141008659	-0.131912879732343	0.0352978529360491	16.6607323281373	NA
07Bue1114	TOXO	1	13.5	25	4	-0.179692661153427	0.000526402219153211	-0.232632524680252	0.00167623443501794	-0.11310375424027	-0.0609666925800616	0.142483931401544	-0.0837913574694449	0.151022780269614	-0.0832239372756276	0.228443009280413	-0.0718555442949771	0.501129234956152	0.00379611881276501	0.481781368905612	0.0345396800352045	0.274010066831085	0.0550771127406591	0.13511673212538	0.0704765611974748	-0.0698180784039726	0.0454735072348113	-0.147807190225976	0.0358129815356009	-0.131877252664398	-0.00631481768919603	-0.15863144300624	-0.00403209524221479	-0.196770480774351	-0.00117768663403374	-0.133018552945498	-0.0194072886273407	-0.100571268524219	-0.0188449875943826	-0.0960135023715448	-0.00119926024051164	-0.0880400016559908	0.0175842327357704	-0.13300368300205	0.050041024170074	-0.133006730121609	0.0358098125312596	16.71954970158	NA
07Bue1115	TOXO	0.9552073	14	24	3	-0.179201563675425	-0.00733185636961169	-0.23102692099587	-0.00688000313577789	-0.111573707356457	-0.0555267344992515	0.140960085618224	-0.0689710669687883	0.151120709678142	-0.0679438682038458	0.221225597601205	-0.057706061458131	0.504687602940488	-0.0111625769775373	0.486871502974574	0.0193033073601587	0.278002261605349	0.061247886726173	0.131659614938988	0.0737912692525349	-0.0664626307412388	0.044615339333413	-0.151807352144382	0.031820561773313	-0.132456518384938	-0.0082973089859167	-0.158878110335994	-0.0073098041736698	-0.193428532317924	-0.00683920657328528	-0.13244438967717	-0.0194752083226034	-0.100944690915749	-0.017916768418436	-0.094364928605767	0.00546236988558967	-0.089810895970946	0.0227422669681924	-0.136070458428787	0.0445398105623118	-0.136056675806324	0.031837652225168	16.9529434545401	NA
07Bue1117	TOXO	0.9799854	11.5	16	4	-0.181448749238041	0.00334363109725659	-0.242810968385903	-0.00189957352830923	-0.115055005603592	-0.0630704453908947	0.143612847844274	-0.0846512330439018	0.152846501196774	-0.0837569403297393	0.231703746915849	-0.0712844144897168	0.496678330907185	0.00295229927014716	0.475650697719108	0.0348249729321851	0.278244793879588	0.0567723569111423	0.133783761129969	0.0700420818826355	-0.0624574566382141	0.0431788186256516	-0.151962211670683	0.0401404852171605	-0.131743809287938	-0.00472533618390612	-0.160461613719008	-0.00413486000675708	-0.200535888729288	-0.00222673083748953	-0.133670154006357	-0.0193217379029144	-0.0984724872956925	-0.021129597532666	-0.0888266147251831	-0.000187026253417181	-0.0830627882006109	0.0164987695124634	-0.13056285693364	0.0527102726782333	-0.131450075158596	0.0359242073728367	13.973306910153	NA
07Bue1118	TOXO	0.9976245	12	16	4	-0.180431008707058	-0.00481219279790238	-0.242784134497776	-0.0136730141941184	-0.116256409950759	-0.0564353176524068	0.141558118319373	-0.0715735824491728	0.152217841755912	-0.0700863516947514	0.223708893661738	-0.061941149112442	0.500319489215696	-0.0093612876503835	0.479847357420854	0.0209221081371033	0.27802051657117	0.0569984432041996	0.135656329693274	0.0798516830404538	-0.0608883560125563	0.0491483388034058	-0.158000282044262	0.0383969113075922	-0.130502514009023	-0.00715330863426202	-0.160466524141246	-0.0083211537334194	-0.197344756443479	-0.0108302489496036	-0.130370245561865	-0.02429645451516	-0.0926512681851014	-0.0158598628408908	-0.0869811664347977	0.00365296762250061	-0.0843546593273526	0.018760098949236	-0.134915927515042	0.0510860792945893	-0.1353812938077	0.0355272938654325	14.2401843168329	NA
07Bue1131	HOTU	0	9	16.53	3	-0.181850697712048	0.013398490662109	-0.233046456808954	0.0479627900572695	-0.132419664478631	-0.061671722668849	0.138838546647721	-0.112626346406219	0.145614924279911	-0.111480553334931	0.232482692374586	-0.0875394934916063	0.492105261922648	0.0383264856280441	0.466643864621037	0.0647019940737182	0.276971950476871	0.0567068735132923	0.130745027309131	0.053866231216084	-0.068309079687314	0.028274749863192	-0.134755660354931	0.0441286346156028	-0.132492650300837	-0.00759718385816945	-0.157947703354773	0.00560009572749445	-0.195067010040737	0.0274781241882033	-0.142941288171894	-0.0206865393028433	-0.108002480354992	-0.032188933697329	-0.098836117802064	-0.0214165593685587	-0.0854007940588717	-0.00276962316781632	-0.0993693223288242	0.0458203386916292	-0.112963342177035	0.031712147059683	13.5862422670119	NA
07Bue1132	HOTU	0.7606585	NA	NA	4	NA	NA	NA	NA	NA	NA	NA	NA	NA	NA	NA	NA	NA	NA	NA	NA	NA	NA	NA	NA	NA	NA	NA	NA	NA	NA	NA	NA	NA	NA	NA	NA	NA	NA	NA	NA	NA	NA	NA	NA	NA	NA	NA	NA
07Bue1133	HOTU	0	9	7.91	3	-0.181615446330859	-0.00519264462604382	-0.243850290137442	-0.00084115998388784	-0.120519780365586	-0.0584844376754798	0.140119014950307	-0.0785682524872137	0.145971586722303	-0.0780452688383347	0.221519771564168	-0.0733735743613432	0.484967264938683	0.00335845470774544	0.471713611356728	0.0331696439433598	0.303108584537827	0.0541759629644621	0.154203083447594	0.0857915824146346	-0.0682273493421323	0.0446390978094207	-0.149096128307298	0.0394436020472032	-0.131081657886534	-0.00793020832248083	-0.15820924742461	-0.00576059827400499	-0.203955237030677	-0.00303039330469045	-0.13429641759642	-0.0228206766678695	-0.0975899598364401	-0.022877093575809	-0.0906456331312572	-0.00426850514398143	-0.0863661004876327	0.0111523055774087	-0.126200648504723	0.0527078849016686	-0.129949021135999	0.0367542788952362	10.733840042606	NA
07Bue1134	HOTU	0.0185966	8.5	6.92	3	-0.18205505317583	0.00166217768076297	-0.245060126717083	0.0153146033546055	-0.119638878554976	-0.0668464390868711	0.135019435798229	-0.0907758400397788	0.140086739187621	-0.0904647984579009	0.229194376957701	-0.078213325992205	0.496543155478408	0.0133627223229098	0.469834302398588	0.0433719623454992	0.29585253854683	0.0603852003483424	0.134603118071227	0.072528425118674	-0.0679363584210236	0.0391853942245365	-0.142740650592798	0.0425059229627162	-0.130794496293923	-0.00479897956931013	-0.15591358128859	-0.000689290203610875	-0.201084447888533	0.00784113010966556	-0.136514095540186	-0.0221047129764522	-0.0995713026369386	-0.0254886386511034	-0.0935406618087979	-0.0132502086333528	-0.0860527701835044	0.0120762374158996	-0.116658228159382	0.0503236220328896	-0.123573015177038	0.034074835694084	10.5928733784232	NA
07Bue1135	TOXO	1	10	12.28	3	-0.177690940648692	0.00210159115511027	-0.223362332246322	0.0121240032399166	-0.125360151276852	-0.0583089447557189	0.147765269252419	-0.087270067805313	0.153419470229001	-0.0866335754092928	0.229593854865135	-0.0726092080814873	0.498669099716445	0.0056197365830902	0.48074884475707	0.0367729027608946	0.276801543711946	0.0601742387029442	0.127958423054274	0.0742991009024507	-0.0648186348044154	0.038461293651552	-0.145223071782044	0.0399141551071251	-0.132950515261093	-0.00842050589291208	-0.161994819972827	-0.00122553212987803	-0.195303716717739	0.00631863842028748	-0.135901080272389	-0.0207966814889103	-0.108746069467275	-0.0280463782250659	-0.0993745061887316	-0.00886614354996902	-0.088695418426466	0.0141337211682106	-0.126104062618228	0.0489768881614153	-0.129431185903216	0.0332807674855503	13.0552068332802	NA
07Bue1137	TOXO	0.9804461	10.5	13.98	3	-0.186217880321062	-0.00426609779425846	-0.235733704933459	0.00423376777392101	-0.122704344669508	-0.0585811331447317	0.142083044158802	-0.0908947218793036	0.15004647605408	-0.0893393085737446	0.228775149898671	-0.0756820942750779	0.493805817940233	0.0076544037624827	0.472212877730205	0.0317063849645034	0.281788631432641	0.0592635772312791	0.138803471055378	0.0890954625443127	-0.0615808540104355	0.0440751139345373	-0.149452616188276	0.042003911963874	-0.129712771754016	-0.00934788271618022	-0.164583134551628	-0.00481210303209059	-0.20276026089277	0.000603633198012861	-0.132189947164995	-0.0281971903286221	-0.100182088210879	-0.0304346058260341	-0.0857088921880857	0.000855990809131031	-0.0851628869502535	0.022490736578565	-0.124229541402339	0.0509253748025424	-0.127296545032304	0.0386467800068819	13.3718673472073	NA
07Bue1138	HOTU	0.9636305	9.8	11.4	3	-0.180691167380284	-0.00528706557702288	-0.235225452441242	-0.00417175877435058	-0.105846296674888	-0.0584952472720794	0.150607897053954	-0.0823320639693016	0.156668873583542	-0.0827666822932924	0.227488074178661	-0.0786709109405843	0.482009919037862	0.000480527680748316	0.473034237468161	0.0237367502242491	0.285962438730266	0.0591187747235028	0.150618997803197	0.0952351607902504	-0.0747306850362245	0.0525873665470864	-0.155766572783251	0.0414477696583843	-0.131742146693151	-0.0078295088469797	-0.158777476356304	-0.00703762529409551	-0.199330470851034	-0.00584979996476922	-0.132587210498915	-0.0246118920948981	-0.10043265948081	-0.0239790564647197	-0.093099252674133	-0.000172185954581444	-0.0862149678967778	0.0203699661392147	-0.135789572361423	0.0536688313706535	-0.136156506727204	0.0345586503125854	12.3924495094586	NA
07Bue2001	HOTU	0	6.5	2.5	2	-0.187926660205321	-0.00657284480711514	-0.249871416817209	-0.0024240061669944	-0.113795185322102	-0.0609046738207411	0.139080564120508	-0.078218762375395	0.145288101171804	-0.0775652956052845	0.228697771302233	-0.065018971978016	0.497353193910472	0.000292687832478253	0.469615078851822	0.0312648675060455	0.292340588081	0.057792758066306	0.139177590974142	0.069912778960465	-0.066585905743828	0.0451139136671505	-0.1508450826754	0.0406373882065666	-0.129673792212181	-0.00546163348612478	-0.157313688622938	-0.00523311874896278	-0.208378898862567	-0.00307715512530226	-0.130392446753401	-0.022483370232668	-0.097296460350499	-0.0208822574664714	-0.0901088820499389	-0.00569006877033622	-0.0842608709016297	0.0162650640052135	-0.120428230577001	0.0557643891315922	-0.124675367317966	0.036488311207594	7.66103493120342	NA
07Bue2002	TOXO	0.9813814	12.2	20.5	4	-0.182802189874948	0.00286545930093193	-0.236252404985829	0.0068236987071128	-0.121305954678192	-0.0604469874075643	0.143432693534208	-0.0884777459775854	0.152382420706562	-0.086719470962736	0.225862587061861	-0.0743490532686549	0.502601849891721	0.0073885841510336	0.476959129854379	0.0354002404538949	0.272640393003475	0.0634240241224301	0.130251694605674	0.067983216221848	-0.0601346246454878	0.0434896175382782	-0.150067522062669	0.0438952063409764	-0.132663452345795	-0.010522119665166	-0.159477444507721	-0.00546207562602154	-0.200000275925202	0.00103589435716405	-0.13599252460509	-0.0251188937669295	-0.0996163215828423	-0.0236527533692393	-0.092593841299526	-0.004199185239005	-0.082099708899078	0.0133544392371919	-0.121407281498057	0.0557226078387103	-0.129717221747443	0.0375652970133296	14.8311231834273	NA
07Bue2003	HOTU	0	6	2.2	1	-0.185542917039824	-0.00899181302883455	-0.250448028293993	-0.0202451099407354	-0.106713329186419	-0.0660520316625466	0.1385898026021	-0.0729728326449871	0.145645957280811	-0.0707439877201164	0.225510682386106	-0.0582202378686857	0.484965503767368	-0.00948557737340346	0.481890361950842	0.0211153311871372	0.284783582434189	0.0592056188926763	0.150572221423976	0.0767141994392283	-0.0688664179848868	0.0527381944174388	-0.153742255194027	0.039588307453539	-0.1286705311643	-0.00293343057078337	-0.15623164773545	-0.00637718468936432	-0.208995769746651	-0.0141675411660473	-0.129592565720458	-0.0207116690300667	-0.090867030606271	-0.0167710440052471	-0.087808052300244	-0.00171952897911915	-0.0817456394340096	0.0228381530318242	-0.131394231791318	0.0560021765941988	-0.131339695647544	0.0411900076638946	7.31182591133504	NA
07Bue2004	TOXO	0.9522729	6.5	2.6	1	-0.185384586425632	0.00187311782289872	-0.251913635418873	-0.00784832262961963	-0.112146367239286	-0.0695772290253103	0.148717327632932	-0.0881300412000639	0.158553009944337	-0.0868320603320555	0.228425532442764	-0.0685460863210514	0.490399383377368	0.00440537598498902	0.48426751439819	0.0330284461084146	0.262193775206578	0.0529329033813541	0.130353161742839	0.0670857502187116	-0.0619674325464041	0.0444136376673758	-0.154825656591561	0.0424018905438189	-0.125832287282817	-0.000216079686178175	-0.156264711433545	-0.00111232032142438	-0.20712827580071	-0.00464592309840915	-0.12927312989008	-0.0209784231483883	-0.0905245746151962	-0.0188670024565773	-0.0855641808206832	0.0019781418170764	-0.0822889398363077	0.0257795876537871	-0.130249866870592	0.0528854110561397	-0.129546059973322	0.0399692259645119	7.58619663974167	NA
07Bue2005	TOXO	0.9780481	5	1.5	1	-0.185092807956448	-0.000826755563096132	-0.246059603157656	-0.00922558651643054	-0.106609384966089	-0.0680278521406524	0.152409167847522	-0.0759842540181694	0.158954678596649	-0.0744967208581337	0.225229778985408	-0.0602744970896181	0.499099774814266	-0.00836013707182885	0.47291457976629	0.0252275548119678	0.269997442440397	0.0581896758987401	0.136137873947732	0.0676430670906877	-0.0612576237813637	0.0452804682950801	-0.157524258814899	0.0455646370312856	-0.128766777680235	-0.00414372034222927	-0.157659126967645	-0.00592487839286552	-0.207508656596835	-0.00709622590380257	-0.129224135585009	-0.0198616055985644	-0.0922297322863298	-0.0171625796869144	-0.0874365147264099	-0.000207488869001963	-0.0799474233063054	0.0192910231741709	-0.138388381764432	0.0544465386993575	-0.137038868808607	0.0359493370500178	12.7099654400743	NA
07Bue2006	TOXO	1	4.5	1.8	1	-0.186817572415935	0.00540731704437494	-0.249748370380315	0.00291441280736798	-0.111567851835665	-0.062432970887224	0.148160213079364	-0.0941059155545685	0.153104379890494	-0.0936488880194821	0.232197192856116	-0.0771959703818461	0.487839648354833	0.0162448243335614	0.477605061671771	0.0460483116995711	0.263849463942966	0.0478970217949379	0.139912896616367	0.0580483987777069	-0.0528334377618817	0.0394002971074832	-0.155116768472704	0.0490600433367279	-0.131136826144086	-0.00357385270121193	-0.159534627686398	-0.00204353639075916	-0.208013781496625	0.000954780986768513	-0.133733540036407	-0.0204352650175529	-0.093647006756427	-0.0225472393498477	-0.0862584685646709	-0.00358074389471014	-0.075649990421342	0.0165144643856736	-0.127342192989643	0.0632624265173701	-0.131268421449813	0.033812083405659	6.41415978980044	NA
07Bue2007	HOTU	0	6.5	3	1	-0.183889043030971	-0.00407171817888669	-0.250767892965974	-0.0125459821873463	-0.101011539717534	-0.0661903133887776	0.141718099252621	-0.0774524430152238	0.149220002101831	-0.0767884684264687	0.230480443827918	-0.0676148938680513	0.489717533526139	-0.00498999021324613	0.477657754638706	0.0293474196540537	0.281145412257162	0.0533557892774543	0.142162649400067	0.0795359748332425	-0.0659597414536049	0.0503220768818926	-0.152223593319238	0.0411228034426006	-0.13199793699384	-5.253468515338e-05	-0.156379924343797	-0.00205409553174677	-0.207010540765714	-0.007943133107591	-0.129393436400568	-0.020053325802899	-0.0925254102225119	-0.0136095338820167	-0.089459313727373	-0.00171037300004891	-0.0845201507900139	0.0108238512296901	-0.132886776790248	0.0512292068850811	-0.134076594483057	0.0393396830834414	8.10793434991043	NA
07Bue2008	HOTU	0	5.5	1.6	1	-0.18797375764952	-0.00236954748092426	-0.262666199572999	-0.00178769197651709	-0.112840686866598	-0.0662798747931042	0.138523709109294	-0.0808990696433027	0.14822462038731	-0.0792645744648125	0.234538901184804	-0.0688741562384315	0.483885300441161	0.00362389546850937	0.4735625918536	0.0378398469473283	0.282105072537599	0.0518673997982144	0.149522159022732	0.0687249057976698	-0.0600176837475201	0.0436999354475703	-0.15089109451906	0.0441381768304646	-0.128764582781867	-0.00302810329354042	-0.156940309724567	-0.00291384865674332	-0.214123293028813	-0.00135684961197858	-0.128620968660354	-0.0192090721416024	-0.0936975288943922	-0.0236050150043253	-0.08679721128023	-0.00745260981546271	-0.0810629921514313	0.0135167941057561	-0.120431307254642	0.0569171235204549	-0.125534738404507	0.0367123352047771	6.38872501082864	NA
07Bue2009	TOXO	0.9818961	5.5	2	2	-0.185477309858367	-0.00138439800042861	-0.248601250384382	-0.0113265916736364	-0.101070436090119	-0.0653582625251217	0.147485814320711	-0.07914553270958	0.155261468273777	-0.0782892281543051	0.229650854856628	-0.0677360082377468	0.4890530771925	0.00293528006273723	0.4760298459178	0.024717448074661	0.280633775047957	0.0538817022925947	0.138057914119631	0.0686370685059879	-0.06476746054721	0.0444905561585567	-0.157722449218553	0.0417302184339626	-0.132196660697878	-0.0042524442313322	-0.156334751005037	-0.00588759029323292	-0.208100723723128	-0.00891260410510986	-0.132902378228775	-0.0192830781087402	-0.0933506778738836	-0.015399590205128	-0.0878384244649667	0.00315095318092652	-0.0836730322351735	0.0224975663125048	-0.130720651753411	0.0566661610238235	-0.133416543648118	0.0382683741986066	7.05450759339807	NA
07Bue2010	HOTU	0	10.5	12.2	2	-0.186018055328374	-0.00418233433428087	-0.251478758353285	-0.0106153970973351	-0.11243424447121	-0.0681967342122074	0.143500771091997	-0.0819008208147489	0.151823153864317	-0.0813041222217386	0.230590220091233	-0.0720293049992285	0.48609724095127	-0.000261728825743235	0.45985054067038	0.0317982756545202	0.297085080198667	0.0603995462980308	0.152163340830381	0.0724394269884287	-0.0658641893369815	0.0530318504302816	-0.154604774796037	0.0403769430693738	-0.12995918562005	-0.00445664730672161	-0.159371978687753	-0.00515895498233212	-0.206534000521821	-0.00817023981122543	-0.13155751753857	-0.0177852439998004	-0.093261772528532	-0.0175934801392893	-0.0855777761449858	-0.00034923681525543	-0.080108264577659	0.0157738681687477	-0.13136935934404	0.0554789604231781	-0.132970470448944	0.0427053745273461	12.7643515161167	NA
07Bue2011	TOXO	1	9.5	9.1	3	-0.186038963501781	-0.000425857828750722	-0.245719473589177	-0.00697907859310501	-0.112840609519753	-0.0626994757023934	0.150336664758989	-0.0740661116363656	0.159527425064642	-0.0723794824846887	0.230600021951851	-0.0580059186736101	0.493219304488747	-0.0107358706716052	0.477049489586363	0.0213775481062117	0.277935757309499	0.0615420703804643	0.128490107438221	0.074187985351882	-0.0615972974424332	0.0438142291552439	-0.151763460377476	0.0418321465403442	-0.130691863966434	-0.00671881502586153	-0.158956569246086	-0.00599120076719054	-0.205879764882121	-0.00632184412639261	-0.13208709190658	-0.0244967747845814	-0.0946068156400574	-0.0188385160843452	-0.0891603365003204	-0.000575859271741014	-0.0833428344980208	0.0194922904912428	-0.131042128399472	0.0501816183960052	-0.133431561128603	0.0358069172292371	11.6603586090634	NA
07Bue2012	TOXO	1	12	17.4	4	-0.184357886205479	-0.00181430906822473	-0.242937078130137	-0.00733706498355443	-0.110788013044169	-0.0634183239895124	0.142803165132166	-0.0781193150716644	0.15069214902585	-0.077083755996343	0.229064208425024	-0.0627836732962885	0.496414119326549	-0.00562106925890514	0.476493915237898	0.0238637481651863	0.279998998113546	0.0621094000996147	0.137249760616817	0.0766746214865128	-0.0616753915225316	0.0496796777878518	-0.150659747280644	0.0422522220171523	-0.131551755098212	-0.0091669887724058	-0.160799746486723	-0.0082715677185488	-0.20186841230843	-0.00780431635105164	-0.132293559264125	-0.024912953041451	-0.0973429147985314	-0.0191213675722188	-0.090335873092225	0.00330520251625127	-0.0856495769794705	0.0195689463229572	-0.131429464269438	0.0510359495055416	-0.131026897397736	0.0369649372191008	14.562360469109	NA
07Bue2013	HOTU	0	13	19.5	4	-0.181787116692194	-0.00244628715473164	-0.241646237226173	-0.00166218146027677	-0.11819454564531	-0.0605578010820352	0.14747553978891	-0.0847227058089486	0.153006526689074	-0.0841992105846182	0.236438892489443	-0.0667881745806138	0.485696457165416	-0.00550503870683357	0.473481220356216	0.0331801742693422	0.287240117584932	0.0692083482221675	0.142370687854069	0.071186324551673	-0.0667728749196847	0.0437524376192764	-0.153271634830801	0.0394078636306393	-0.133001156543829	-0.00125946439000409	-0.157148236668334	-0.000342984103006025	-0.199397236947254	-0.00100258278164132	-0.133429565793234	-0.0213807882065043	-0.100239915530486	-0.0192457898298035	-0.0932484443793029	-0.00563905271217807	-0.086774875159808	0.0119897118516906	-0.130173409585837	0.0500563436286104	-0.130624192005813	0.0359708576277959	15.6305600185204	NA
07Bue2014	TOXO	0.9812936	6.5	2.5	2	-0.184176989796167	0.00522906134219355	-0.247336226685038	0.00766283649505977	-0.117905454894346	-0.0606152017140917	0.151140927519057	-0.096914483942069	0.157035742897897	-0.095129550296064	0.230023450707356	-0.0768902490421055	0.487782909752274	0.0207862251574877	0.477054551670378	0.0519665007050839	0.265550018325724	0.0448758197604529	0.137409098490247	0.047260951994131	-0.053733588248877	0.0366828489192545	-0.150247999125257	0.0483226353901182	-0.131914916841974	-0.00372198879210334	-0.155786651952767	-0.000332057860334497	-0.209424937553193	0.00466287035719791	-0.136062310986539	-0.0197789712678439	-0.0963473320028243	-0.0244851360590989	-0.0889037879558144	-0.00549950209980283	-0.0796377978510698	0.0159685499315476	-0.126203747992528	0.058177282854876	-0.12831495747654	0.0417715581661108	7.62541761481233	NA
07Bue2015	HOTU	0	6	2.4	2	-0.185213259854224	-0.00404208206738106	-0.250415450756406	0.00269593042668493	-0.107395031834513	-0.0625339293144804	0.139213698926502	-0.0821040102241798	0.146045301604155	-0.0824127451369109	0.225904006036387	-0.0701189818286179	0.487827336842429	0.00682571942398514	0.473238222271917	0.040554329922922	0.290140557602808	0.0532521914654538	0.151616068929821	0.0618293700623886	-0.0608885085059626	0.0483686571086821	-0.150652330323668	0.0429468176445701	-0.129849082900964	-0.00475373312240376	-0.156397034642989	-0.00260612762979065	-0.209358731253937	-2.04145483961796e-06	-0.132667722759086	-0.0228460608130512	-0.0967514811239947	-0.0251010909087432	-0.0903492813356695	-0.00927703668730566	-0.0835712431980624	0.0125330578066466	-0.12882869693321	0.0574420465085089	-0.131647336791332	0.0393497188178618	7.18152884303046	NA
07Bue2017	HOTU	0	6.75	2.2	2	-0.186115159550908	0.00557026212108689	-0.24737027891331	0.0163866516825519	-0.11842845639314	-0.0725847208562912	0.153273835984799	-0.0957027057182078	0.159131926292872	-0.0932454398391	0.235275322247047	-0.0700317729364494	0.476000272847982	0.0146404417533305	0.468174363011884	0.0382241737185461	0.28296087726507	0.0631770748421301	0.147942270107187	0.0637187220312592	-0.0609138378586874	0.0371917656899978	-0.149595847763276	0.0466071397949314	-0.133024025642761	-0.00384845669174578	-0.157566438916502	0.00101227344759559	-0.209271680126785	0.00986418818893402	-0.133967584192618	-0.0180219031869988	-0.100341183016302	-0.0275684366312185	-0.0927709024429784	-0.0122227031327713	-0.083966099904716	0.0045593799745146	-0.121955351526421	0.0540680732034355	-0.127472021508437	0.0382059925444691	8.18823701021883	NA
07Bue2018	HOTU	0	12	17.4	2	-0.182016374670891	-0.00301113250104463	-0.242082613263353	-0.00500235296618063	-0.121372304582628	-0.0648065916763008	0.143349905937735	-0.0788317299982498	0.151660196751172	-0.077437796994419	0.231086374194802	-0.0631293281331047	0.4932054192494	-0.00246872581399776	0.473554165437241	0.0296602225445516	0.291216041370742	0.0623019613846909	0.138818686329525	0.0669067309503074	-0.0694849634712549	0.0451115326836402	-0.147628883017114	0.0376562553092406	-0.132892907436281	-0.00200099585954492	-0.158520746378508	-0.00202764946431856	-0.199790482337063	-0.00323208350007373	-0.135260726624478	-0.0204065044918508	-0.0997999320065093	-0.0178761022011366	-0.09203602065792	-0.00342904236820417	-0.0849690758112458	0.0151731628714471	-0.126158588694695	0.0495387993466304	-0.130877170318676	0.0373113708779178	15.1740407667247	NA
07Bue2022	HOTU	0	19.5	85.5	5	-0.180082531128059	-0.00405836322328612	-0.234392386910925	-0.00194705387601554	-0.117733556888796	-0.0615098478608653	0.1390817955916	-0.0811812089781197	0.146188153837233	-0.0811917968087669	0.228437021246378	-0.0691319847137434	0.489950825946919	-0.00150346527578338	0.476800948728657	0.030494809943623	0.297677434603763	0.0698467448816375	0.142355016055787	0.0716009556612775	-0.0723963360467124	0.0465410085242889	-0.147532038747666	0.0390389817565249	-0.132879789864445	-0.00666668175745467	-0.159779406699869	-0.00459621118553777	-0.195308172833562	-0.00251288396212075	-0.136960229118865	-0.0198581540246883	-0.102445900746645	-0.021432371683325	-0.0948077447277025	-0.00520061122614367	-0.0881779762812908	0.0156010349361797	-0.127210007479034	0.0511910592329031	-0.130785118536763	0.036476039639416	25.24985432443	NA
07Bue2024	TOXO	0.992818	15.5	38	4	-0.181205868664091	-0.0037411806290218	-0.242042140198741	-0.00514950279817037	-0.107517815888995	-0.0591019606172687	0.148443291595525	-0.0753278517438524	0.15342705536192	-0.0747954585824315	0.22516765680946	-0.063338776916656	0.49559169581165	-0.00565407796809807	0.481425646960371	0.0241744086634214	0.280191636948386	0.0602205935073217	0.12851547132592	0.0691709854951639	-0.0598835974380848	0.0509416340641128	-0.159050055594017	0.0388009993047222	-0.130812261849268	-0.00689200501662991	-0.158746935729628	-0.00608318657927175	-0.197653299492742	-0.00534846410876394	-0.130707853895978	-0.0223521134877834	-0.0972974390697206	-0.0216277444122498	-0.0909387837196145	-0.0031315729017518	-0.0826122196514988	0.0193677760146296	-0.137699692962807	0.052909792181617	-0.136594490658047	0.0369577065309611	19.4550750163833	NA
07Bue2025	HOTU	0.4866423	14.5	28.5	4	-0.181380426829423	0.00105942213759724	-0.239115543495291	0.00490919155583436	-0.123011087190798	-0.0606308774190008	0.142095827525308	-0.0858061098297152	0.150125932594015	-0.0835024046747058	0.227725049452215	-0.0693747748663263	0.500226975195371	0.00796647025849126	0.475461878422751	0.0359659889920235	0.285053032399044	0.0578896660641931	0.130188172477754	0.0650198368066618	-0.062769472401212	0.0421387277930582	-0.147490531669426	0.0431334284088126	-0.132115073568765	-0.00259123294370907	-0.158983890090563	-0.000464087978421022	-0.197810019655012	0.0019441595801813	-0.137102708106113	-0.023909338672631	-0.100709122385277	-0.023767916307074	-0.0913194837133177	-0.00604277368808459	-0.0839461557645769	0.0107327766095698	-0.125369676754303	0.0510878370596137	-0.129753676442382	0.0342420111136309	17.7331560513293	NA
07Bue2026	TOXO	0.9715037	12	19.6	2	-0.180410520919449	-0.00508687367066917	-0.236927941061594	-0.00676346535122178	-0.111594929599553	-0.0594019753904307	0.143284040645695	-0.0686420627377799	0.149992406643926	-0.068310024795571	0.224598125510479	-0.0584529322758606	0.493536367556598	-0.0120779357821352	0.488184322974726	0.0167979614105768	0.282295579876879	0.0665700771429848	0.130388900918574	0.0786652909381258	-0.064641001903431	0.0449148696348563	-0.155259282536583	0.0415504184147421	-0.130939138647249	-0.00824223375966338	-0.157351921282907	-0.00674756320071843	-0.197712796586362	-0.00650366885456121	-0.130053704134692	-0.0261312097549457	-0.0993070266428002	-0.0246093691864887	-0.0929804043143086	-0.00524262442077483	-0.0879655317851437	0.0179819941868723	-0.132864758784458	0.0533064608811547	-0.134270785928346	0.0364248665715079	14.997411029949	NA
07Bue2029	TOXO	0.9636649	13.5	26.8	3	-0.179166966450857	-0.00495130304666826	-0.239683946010975	-0.0078952503854194	-0.11093296666289	-0.0605210408230227	0.142684021072137	-0.0747453711689831	0.149000646298265	-0.0743513594662342	0.224898744619644	-0.0648939664143072	0.501517129379191	-0.00967961027167296	0.484319323049731	0.0227466853308083	0.275948117517601	0.0638898781363942	0.127425632425715	0.0759231949745726	-0.0649634085451208	0.0515462789126261	-0.153615263061683	0.0355206648098285	-0.129268987830442	-0.00704297948929604	-0.157119031030875	-0.0064623609097339	-0.197087807237886	-0.00720619331642397	-0.129608594924148	-0.0233326273989831	-0.0958688034029534	-0.0187790265893163	-0.0896284929209464	0.00317031322281565	-0.0860484102076347	0.023598010832995	-0.137577210976739	0.048328825614054	-0.135223725099134	0.0351372374459667	16.6790581808944	NA
07Bue2051	TOXO	0.9486839	10.5	10.6	1	-0.183283729444476	-0.00347967896817132	-0.240148691486463	-0.00819612350709007	-0.106749708486542	-0.0630649425677057	0.14318349139648	-0.0763232386651017	0.151221509229879	-0.0740082292808025	0.229325630639436	-0.0612038590692852	0.501511857386433	-0.00260319175906119	0.481342559676321	0.0266532919476061	0.273315621136404	0.0549372382842736	0.129674381976519	0.0632503010032553	-0.059870216684497	0.0450393542168245	-0.152935473321678	0.0436931735472147	-0.132151513966555	-0.0045203262807326	-0.15857692505794	-0.00515081236256259	-0.204533844191383	-0.00639717735377407	-0.133843340855249	-0.0194607680140545	-0.0959390467276543	-0.0136355093578146	-0.0896464154152596	-0.000983297192636168	-0.083370825804055	0.0197118018634242	-0.134563904500511	0.0494770452148504	-0.133961415499208	0.0362649483013434	13.0778962393433	NA
07Bue2054	HOTU	0	18.5	78.9	5	-0.181753148072187	0.00123994007597178	-0.237877069482407	0.00473651351216973	-0.125719392643974	-0.0606970637154258	0.143070623342689	-0.105276722351763	0.151654997941444	-0.103641874587945	0.23551754885395	-0.0844650390740806	0.48706968908822	0.016174908963367	0.457561398347178	0.0495040535692397	0.291038427895981	0.062910399283912	0.149608986942486	0.0682730090234627	-0.063961336092709	0.044669865097223	-0.146795878512823	0.0432398283593712	-0.132320673716064	-0.00288985014522126	-0.159675544952252	-0.000646264658360403	-0.197095170372831	0.00184436716804296	-0.138136168276595	-0.0207469833342204	-0.0997700790836864	-0.0227367996712125	-0.0906254111580543	-0.00384493517949481	-0.0843422014320074	0.0145019800576168	-0.126997373382999	0.0571081938847052	-0.130452225233357	0.0407424737226414	23.426696328428	NA
07Bue2055	HOTU	0	19.5	80.2	6	-0.177766073748613	-0.000315236768132839	-0.232144893079893	-0.0039452977564079	-0.120280107102857	-0.0607898136442905	0.14383420048114	-0.0780806283785558	0.152542202648741	-0.076335004562723	0.229701570470903	-0.0648333868463945	0.489176976964205	-0.00329534881831955	0.472102515376798	0.0297339318795136	0.295700863324532	0.0603481270215941	0.152776348960891	0.0747835745578528	-0.0731849325986066	0.0409684594213217	-0.149726213152402	0.0368860533106875	-0.135961628270656	-0.00552193284828797	-0.160468765858457	-0.00514680879423165	-0.193779079208428	-0.00421070162854933	-0.139005018911529	-0.0213591377063143	-0.10123376945795	-0.0184143265989275	-0.0954795546608683	-0.00107894927094468	-0.0916277295624936	0.0175642533378589	-0.131192730725513	0.0468929044959774	-0.133984181888943	0.0361492695972734	24.5948206827224	NA
07Bue2059	HOTU	0	18	68.2	5	-0.180594729221396	-0.00233643398195836	-0.239112676358134	-0.00675605522592355	-0.111213251531182	-0.062902574183709	0.138874071665256	-0.0884108826032235	0.14949103176254	-0.0859543095800622	0.228988232341176	-0.0708726809870341	0.491881375949558	-0.000751491928248911	0.469745550994483	0.0326301516267919	0.29410161508071	0.0662429408250138	0.145262650514314	0.0758574265045737	-0.0696949339564972	0.0454794082132874	-0.153633089976397	0.0391789289005819	-0.13282374233294	-0.00371605484183643	-0.160079762033064	-0.0036125304924738	-0.19696055062142	-0.00504767375779157	-0.133932695792172	-0.0199333046407203	-0.0960225730944785	-0.0166252076581553	-0.0910562834998963	0.000398518848353893	-0.0874854234681783	0.0184330080140573	-0.132672407984643	0.0493634120952615	-0.133062408437638	0.0393354048532159	22.4932058739345	NA
07Bue2062	TOXO	1	11.5	17.4	3	-0.182563090214022	-0.00352240580769906	-0.233437049532609	-0.0057800218663207	-0.11457870142844	-0.0568685786286994	0.147827065338181	-0.0773588024911187	0.156305580680117	-0.0768058675443604	0.227829344757476	-0.0670723844262453	0.494774267831342	-0.00222021902209085	0.47773265277173	0.0279437229312634	0.284206400561597	0.0560402745005064	0.133114300432268	0.0715315932855872	-0.0639843006398468	0.0487384155678848	-0.154587949911907	0.0389533216442324	-0.134323344981896	-0.00710192283711621	-0.1592331950972	-0.00716930361101215	-0.200575813619359	-0.00622113340108154	-0.134288937778205	-0.01982184630025	-0.100900572320966	-0.019201530579596	-0.0924650659836448	-0.00274869130392055	-0.0861710513924865	0.0216483656022652	-0.131296762899238	0.0496163377369451	-0.133383776572889	0.0374206765508266	14.6210792983674	NA
[truncated: 1,741 more rows]
[truncated: 9 more columns]

## Sheet: data description
Column A: Specimen ID of specimen with their origin station codes (All= Allier, Avi=Avignon, Ber=Berre, Bue=Buech, Che= Chée, Man= Manosque, Orb= Orbieu, Per= Pertuis, Sur= Suran, Bau= Baume, Jus= Saint-Just, Ros= Rosières, Mir= Miribel, Ron= Roussillon, Spc= Serres-ponçon).
[truncated: 6 more rows]
