# Supplementary material for: When Anthropogenic River Disturbance Decreases Hybridisation between Non-Native and Endemic Cyprinids and Drives an Ecomorphological Displacement towards Juvenile State in Both Species
Source: PLoS One. 2015 Nov 11;10(11):e0142592. doi: 10.1371/journal.pone.0142592 (PMC4641742; doi:10.1371/journal.pone.0142592)
Supplement: S3 Table — A model was established for the assessment of the difference between syntopic and reference populations. In (a), the total syntopic dataset was considered; in (b), specimens from Saint-Just (Ardèche basin) and Avignon (Durance basin) were removed because of the size-bias population at these stations. (XLSX) [file pone.0142592.s011.xlsx]

## Sheet: Feuil1
		Factor	Estimate	Std. Error	t-value	Pr(>|t|)
(a) Total syntopic dataset	Cn	(Intercept)	2.65	0.53	4.95	9.14e-07	***
		Age	3.65	0.06	58.95	< 2e-16	***
		Ardèche	-1.71	0.60	-2.82	4.88e--3	**
		Durance	-0.46	0.39	-1.19	0.23
	Pt	(Intercept)	6.04	0.35	17.07	< 2e-16	***
		Age	2.33	0.06	34.43	< 2e-16	***
		Ardèche	1.60	0.23	6.80	1.74e-11	***
		Durance	-2.33	0.21	-10.70	< 2e-16	***
	Hybrids	(Intercept)	4.39	0.98	4.46	1.67e-05	***
		Age	3.29	0.16	19.51	< 2e-16	***
		Durance	-2.35	0.61	-3.80	2.11e-4	***
	Cn	(Intercept)	6.87	0.63	10.76	< 2e-16	***
(b) Syntopic sub dataset		Age	3.06	0.08	37.78	< 2e-16	***
		Ardèche	3.02	1.27	2.36	0.01	*
		Durance	-3.86	0.46	-8.27	2.21e-15	***
	Pt	(Intercept)	6.04	0.35	17.08	< 2e-16	***
		Age	2.33	0.07	34.44	< 2e-16	***
		Ardèche	1.61	0.24	6.80	1.7e-11	***
		Durance	-2.34	0.22	-10.71	< 2e-16	***
Significant effects are shown in bold and asterisks indicate the level of significance of the tests: *<0.05, **<0.005, ***<0.0005. Pt = Parachondrostoma toxostoma; Cn = Chondrostoma nasus, Age = specimen age, determined by scalimetry analysis, Ardèche = specimen from Ardèche stations, Durance = specimen from Durance stations.
