# Supplementary material for: When Anthropogenic River Disturbance Decreases Hybridisation between Non-Native and Endemic Cyprinids and Drives an Ecomorphological Displacement towards Juvenile State in Both Species
Source: PLoS One. 2015 Nov 11;10(11):e0142592. doi: 10.1371/journal.pone.0142592 (PMC4641742; doi:10.1371/journal.pone.0142592)
Supplement: S4 Table — This model was established with a dataset restricted to pure specimens (allopatry and sympatry). In (b), the dataset was restricted to sympatric specimens. Hybrids, characterized by genomic dilution levels, the h-index, were analyzed by comparing the values expected assuming a linear mixture of pure specimens living in the same zone (i.e. Ardèche basin or Durance basin) with the observed values. (XLSX) [file pone.0142592.s012.xlsx]

## Sheet: Feuil1
	Factor	Estimate	Std. Error	t value	Pr(>|t|)
(a) Allopatric and pure specimens from sympatry	(Intercept)	12.15	0.19	63.39	< 2e-16	***
	Ardèche	-0.10	0.25	-0.40	0.69
	Durance	-1.51	0.20	-7.43	1.6e-13	***
	PurePt	-0.27	0.22	-1.23	0.22
	Size	0.01	0.01	1.04	0.30
	Ardèche x PurePt	-0.01	0.30	-0.04	0.97
	Durance x PurePt	1.31	0.24	5.55	3.3e-8	***
	Ardèche x Size	0.05	0.02	2.44	0.01	*
	Durance x Size	0.03	0.01	2.27	0.02	*
	PurePT x Size	0.05	0.03	1.93	0.05
	Ardèche x PurePt x Size	-0.15	0.04	-3.97	7.4e-5	***
	Durance x PurePt x Size	-0.12	0.03	-3.81	0.0001	***
(b) Pure specimens from syntopy and hybrids	(Intercept)	-0.73	0.29	-2.49	0.01	*
	Size	0.00	0.02	-0.09	0.93
	Durance	0.50	0.34	1.47	0.14
	h	2.18	0.88	2.46	0.02	*
	Size x Durance	0.00	0.04	0.14	0.89
	Size x h	0.06	0.10	0.66	0.51
	Durance x h	-1.07	1.13	-0.95	0.35
	Size x Durance x h	-0.16	0.13	-1.22	0.23
Factor: factor considered; Estimate = coefficient estimate; Std Error: estimation of the standard deviation of the estimates; t-value = test statistic, Pr(>|t|) = P-value. Significant effects are shown in bold and asterisks indicate the level of significance of the tests: *<0.05, **<0.005, ***<0.0005. Size = body size, PurePt = specimen identified as pure Parachondrostoma toxostoma, Ardèche = Spe…
