# Supplementary material for: When Anthropogenic River Disturbance Decreases Hybridisation between Non-Native and Endemic Cyprinids and Drives an Ecomorphological Displacement towards Juvenile State in Both Species
Source: PLoS One. 2015 Nov 11;10(11):e0142592. doi: 10.1371/journal.pone.0142592 (PMC4641742; doi:10.1371/journal.pone.0142592)
Supplement: S5 Table — (XLSX) [file pone.0142592.s013.xlsx]

## Sheet: Feuil1
	Deviance	AIC	LRT	Pr(>Chi)
<none>	1746.50	1770.50
h	1752.20	1774.20	5.72	0.02	*
Period	1749.40	1769.40	2.94	0.23
Env	1765.10	1785.10	18.64	0.00	***
Size	1750.90	1772.90	4.47	0.03	*
h x Period	1763.80	1783.80	17.37	1.7e-4	***
h x Env	1748.60	1768.60	2.15	0.34
h x Size	1751.20	1773.20	4.70	0.03	*
Significant effects are shown in bold and asterisks indicate the level of significance of the tests *<0.05, **<0.005, ***<0.0005. Env = Environmental conditions, characterized by reference populations and the two syntopic zones (Ardèche basin and Durance basin). Size = body length, h = hybrid index, AIC = Akaike information criterion, LRT = likelihood ratio statistic value, Pr(>Chi) = P-value.
